# Supplementary material for: Downregulation of rhodopsin is an effective therapeutic strategy in ameliorating peripherin-2-associated inherited retinal disorders
Source: Nat Commun. 2024 Jun 4;15:4756. doi: 10.1038/s41467-024-48846-5 (PMC11150396; doi:10.1038/s41467-024-48846-5)
Supplement: Supplementary file 4 — Source Data [file 41467_2024_48846_MOESM4_ESM.zip]

Archive with 1 entries (1 files):
- Zeibak, S Edit- Woods et al Source Data.xlsx
