# Supplementary material for: Downregulation of rhodopsin is an effective therapeutic strategy in ameliorating peripherin-2-associated inherited retinal disorders
Source: Nat Commun. 2024 Jun 4;15:4756. doi: 10.1038/s41467-024-48846-5 (PMC11150396; doi:10.1038/s41467-024-48846-5)
Supplement: Supplementary file 4 — Source Data [file 41467_2024_48846_MOESM4_ESM.zip › Zeibak, S Edit- Woods et al Source Data.xlsx]

## Sheet: Fig. 1A
	Amplitude (μV)
Time (ms)	WT	Rho+/-	Prph2Y141C/+	Prph2Y141C/+Rho+/-	Prph2K153Δ/+	Prph2K153Δ/+Rho+/-
-20	14.4363	-50.2062	-23.3152	1.93561	-4.69804	-6.34245
-19.5	13.1984	-51.7017	-22.2836	2.60311	-4.73427	-7.73815
-19	11.8779	-52.437	-21.0528	3.76091	-4.86068	-8.89087
-18.5	10.07	-52.2264	-19.9522	4.82449	-5.13506	-9.65961
-18	8.73216	-50.5528	-19.3856	6.04325	-5.28779	-10.3303
-17.5	7.71361	-48.3476	-19.559	7.55239	-5.49687	-11.1455
-17	12.081	-53.9217	-18.6103	2.5979	-4.31893	-10.0789
-16.5	10.3028	-51.9321	-19.3445	7.00058	-3.47646	-9.17011
-16	6.29742	-50.9895	-20.7578	9.32593	-4.81031	-8.78739
-15.5	6.42905	-46.6538	-19.4777	7.99751	-6.46417	-9.0614
-15	6.51204	-43.1428	-18.681	8.35338	-6.71821	-13.1524
-14.5	4.65932	-43.4456	-20.4825	10.039	-7.19314	-16.6224
-14	6.01027	-41.8537	-21.2612	9.45994	-7.85578	-18.637
-13.5	6.88536	-35.2131	-21.8991	8.45041	-7.01971	-20.9668
-13	3.72751	-30.4731	-21.1818	8.48431	-6.29115	-22.4424
-12.5	2.08185	-28.9554	-17.2095	9.38381	-5.64737	-23.5498
-12	2.09942	-28.8619	-14.8213	13.426	-5.06196	-22.5588
-11.5	3.71869	-31.1372	-13.5167	16.6545	-5.37397	-20.2455
-11	7.82902	-29.2056	-9.3843	17.4301	-4.99347	-18.4972
-10.5	7.44938	-25.0671	-6.74931	19.6671	-3.2868	-16.3354
-10	5.55014	-23.9508	-6.48844	23.132	-2.7049	-13.8212
-9.5	10.1126	-20.0471	-6.13067	25.4071	-3.31157	-10.3458
-9	11.6901	-15.0591	-8.31216	26.0441	-2.75823	-9.76014
-8.5	10.4772	-14.3752	-11.4112	26.237	-2.11952	-12.2884
-8	13.5802	-16.716	-13.0629	23.8826	-2.92962	-12.9278
-7.5	15.3021	-20.1764	-17.3213	25.4023	-3.26743	-13.9275
-7	14.9003	-23.8362	-26.5693	31.4138	-3.3135	-14.3045
-6.5	16.0725	-25.7979	-36.4276	30.2257	-5.55794	-12.105
-6	18.2725	-26.2216	-42.7315	27.9906	-7.66464	-11.0564
-5.5	16.1299	-30.5167	-46.1649	28.7356	-8.07855	-11.8328
-5	13.3032	-36.6511	-46.2276	26.7812	-8.26984	-13.0592
-4.5	14.526	-38.9261	-44.3795	24.5969	-7.91125	-13.7543
-4	13.4927	-38.5612	-44.0896	20.8849	-6.91466	-15.1173
-3.5	11.1488	-35.6383	-42.713	16.0584	-6.914	-16.0302
-3	6.46392	-34.7484	-37.7587	14.8569	-8.60435	-14.934
-2.5	0.538847	-38.5617	-32.6414	12.9107	-10.0596	-15.1049
-2	1.84907	-41.4262	-30.7404	7.9539	-10.5845	-15.2223
-1.5	2.20719	-43.9683	-28.9884	4.08318	-10.6991	-16.0693
-1	-1.0526	-49.2031	-23.8533	0.932903	-10.7508	-17.8063
-0.5	0.077817	-52.1543	-20.1305	-3.22428	-10.0275	-14.4089
0	0.21872	-59.8475	-21.9159	-6.61047	-8.21966	-10.873
0.5	-4.64485	-58.1508	-29.2844	-7.41673	-7.38154	-10.3453
1	-8.94289	-45.4874	-38.3419	-7.08551	-5.85007	-8.99847
1.5	-10.9244	-51.5268	-42.1313	-6.27673	-7.2569	-12.319
2	-11.25	-55.1527	-42.6091	-13.6322	-13.2271	-21.1728
2.5	-11.5887	-55.9182	-49.4548	-43.1865	-12.1377	-23.9865
3	-21.1234	-78.7543	-67.3236	-100.811	-5.67888	-19.2647
3.5	-55.7973	-136.043	-97.0917	-180.496	-4.3537	-20.4176
4	-128.275	-239.686	-141.27	-260.615	-11.1279	-34.1718
4.5	-235.78	-367.719	-197.216	-316.114	-26.9201	-61.807
5	-355.641	-475.588	-247.372	-338.528	-53.3952	-106.615
5.5	-444.205	-526.388	-271.972	-337.69	-88.794	-159.084
6	-481.045	-524.304	-275.782	-326.304	-120.862	-202.135
6.5	-482.984	-501.155	-269.806	-310.235	-139.058	-226.884
7	-458.544	-470.867	-258.022	-293.398	-144.402	-233.408
7.5	-422.014	-438.788	-245.504	-278.161	-141.002	-232.562
8	-392.643	-413.152	-234.6	-264.857	-133.017	-231.896
8.5	-366.066	-393.696	-226.592	-255.232	-125.496	-229.339
9	-340.693	-378.16	-220.435	-246.447	-119.691	-226.109
9.5	-321.917	-367.158	-217.049	-237.301	-115.433	-221.629
10	-306.805	-358.295	-215.33	-230.653	-112.016	-211.366
10.5	-293.752	-347.609	-211.731	-224.184	-109.062	-199.942
11	-283.337	-335.845	-207.805	-216.335	-105.974	-192.765
11.5	-272.994	-326.053	-202.986	-210.672	-100.821	-185.834
12	-260.721	-317.03	-198.136	-205.589	-96.9748	-177.142
12.5	-250.729	-306.218	-195.817	-202.494	-95.2543	-170.948
13	-242.443	-295.413	-192.159	-202.69	-92.882	-167.971
13.5	-235.146	-285.615	-187.626	-199.791	-92.3261	-165.32
14	-232.518	-281.297	-187.536	-195.618	-93.116	-164.725
14.5	-225.207	-280.586	-188.847	-192.306	-93.9546	-168.208
15	-214.676	-276.194	-188.405	-189.876	-95.1279	-172.514
15.5	-212.185	-275.486	-189.956	-190.329	-93.6716	-166.762
16	-209.23	-279.761	-194.236	-190.99	-90.7244	-142.29
16.5	-203.035	-283.648	-196.615	-187.523	-83.3789	-97.4439
17	-201.236	-285.312	-195.631	-177.098	-67.2257	-31.3439
17.5	-202.329	-277.041	-188.288	-163.379	-43.8947	48.919
18	-201.565	-254.809	-166.457	-143.106	-10.0359	121.391
18.5	-195.956	-217.086	-134.355	-106.804	29.1637	162.026
19	-183.079	-160.545	-98.9943	-60.0635	61.7848	169.467
19.5	-158.625	-86.229	-60.9407	-9.88887	84.6071	154.247
20	-123.926	-9.42181	-27.8458	40.8379	93.7663	121.036
20.5	-80.1928	48.2225	-7.94375	86.0937	89.0868	71.6305
21	-25.0404	79.7123	-1.82163	119.734	75.2381	5.51959
21.5	29.9385	84.0785	-5.55925	136.424	53.4248	-69.2911
22	79.758	69.6845	-15.7609	134.958	24.7088	-121.008
22.5	119.399	51.2418	-31.9421	118.9	-8.50741	-94.9055
23	133.81	22.7294	-56.4639	91.5538	-41.5164	39.5144
23.5	131.264	-18.3588	-88.8764	53.7744	-59.4042	231.493
24	121.142	-60.0995	-120.548	4.10403	-41.8502	392.565
24.5	97.3034	-108.589	-135.079	-47.889	16.696	485.351
25	59.9434	-157.693	-112.03	-86.3841	101.977	516.479
25.5	13.0398	-175.393	-39.8639	-95.4554	188.009	503.768
26	-38.4286	-146.773	70.8626	-61.0208	254.715	471.363
26.5	-82.7072	-68.8196	186.24	12.3965	292.483	426.313
27	-101.041	49.7197	269.486	114.764	299.512	362.255
27.5	-72.6066	175.024	307.417	228.291	281.887	280.545
28	16.6774	274.547	305.89	326.87	244.388	189.82
28.5	160.26	340.28	273.174	399.278	193.677	110.335
29	317.774	373.933	216.664	442.295	134.778	68.7711
29.5	448.249	377.213	141.853	453.278	74.2023	79.5109
30	532.693	359.014	60.4845	432.399	28.4808	145.417
30.5	562.129	319.147	-2.60857	382.876	10.8931	253.777
31	551.027	259.595	-21.0109	314.835	24.0451	358.915
31.5	512.429	195.685	20.9839	236.774	67.3329	419.571
32	442.682	129.657	115.912	159.658	133.297	442.964
32.5	352.253	67.0713	231.21	101.229	198.845	451.177
33	249.634	30.7531	330.692	72.314	242.852	446.331
33.5	139.834	30.5751	395.283	79.0794	262.466	427.273
34	49.1659	64.541	424.38	120.982	261.916	400.266
34.5	7.10332	124.626	421.118	186.851	244.955	365.511
35	25.6508	190.834	390.541	260.332	218.945	322.193
35.5	101.528	247.018	341.183	326.07	188.998	278.285
36	219.638	291.567	282.1	379.028	156.667	244.325
36.5	351.151	326.845	219.645	419.348	127.504	226.014
37	464.012	348.379	165.368	444.45	106.902	222.417
37.5	543.358	352.476	132.881	455.19	97.1754	232.176
38	589.716	341.683	120.61	454.015	97.5868	253.419
38.5	604.883	320.881	129.272	438.713	105.797	282.336
39	591.454	297.055	157.81	411.413	122.412	313.909
39.5	551.783	271.813	196.046	378.722	145.647	342.332
40	493.995	242.385	236.241	346.05	170.034	363.477
40.5	432.984	215.853	269.148	316.409	188.286	374.994
41	372.814	196.403	291.127	291.971	198.043	378.496
41.5	315.634	181.554	302.803	273.77	204.044	378.008
42	270.182	172.918	304.446	258.37	206.396	375.558
42.5	240.145	173.538	297.926	251.436	203.242	371.006
43	226.138	183.227	286.445	258.989	198.11	364.886
43.5	226.678	199.252	275.566	273.996	192.755	361.829
44	238.542	223.594	267.531	292.884	187.008	358.839
44.5	261.084	249.249	263.552	313.786	181.181	351.648
45	292.31	269.042	262.599	331.864	175.919	347.228
45.5	326.519	287.604	261.274	344.68	174.133	344.498
46	359.784	304.982	262.515	353.207	173.009	340.865
46.5	389.548	319.743	267.335	359.743	172.244	338.888
47	406.694	327.607	272.736	363.633	175.707	338.904
47.5	416.298	326.822	278.83	367.03	180.421	342.249
48	429.659	324.841	284.045	370.455	185.302	342.954
48.5	437.286	321.692	287.65	371.412	191.133	340.793
49	437.943	314.077	289.595	371.253	195.892	344.46
49.5	440.478	306.109	290.742	368.313	199.634	351.742
50	442.912	298.398	291.639	365.56	201.314	356.036
50.5	442.406	292.249	289.433	369.258	201.054	359.617
51	440.321	290.738	290.389	371.341	201.294	365.962
51.5	440.581	288.435	296.823	369.204	200.272	370.034
52	443.381	281.618	302.113	370.237	197.814	369.534
52.5	445.197	275.088	304.991	371.387	195.742	368.908
53	447.387	276.608	309.366	373.401	194.234	370.853
53.5	447.788	283.068	318.686	378.783	191.602	371.233
54	449.102	286.171	330.95	381.443	189.116	366.894
54.5	454.582	286.877	340.333	381.219	188.79	362.037
55	460.751	288.063	344.571	382.701	188.397	357.9
55.5	470.995	293.569	349.623	384.074	189.846	356.682
56	479.031	302.77	356.584	382.615	193.578	361.192
56.5	480.673	306.727	361.675	383.682	196.29	367.21
57	485.017	307.847	363.789	387.255	195.532	368.732
57.5	488.621	312.898	363.158	387.169	188.779	362.131
58	488.751	317.03	362.518	385.71	177.702	353.633
58.5	488.382	318.951	363.577	383.705	166.682	348.891
59	483.718	320.199	364.348	381.795	158.533	343.311
59.5	478.311	322.307	361.585	384.125	155.928	338.136
60	474.342	323.886	358.196	386.255	158.852	338.456
60.5	468.857	323.273	360.402	386.688	164.143	342.336
61	462.932	323.728	366.141	387.839	168.895	345.852
61.5	456.796	321.3	372.463	385.737	171.854	347.903
62	451.162	318.033	377.017	383.962	175.199	349.726
62.5	443.582	319.148	376.68	384.86	177.286	351.582
63	436.053	321.406	376.381	383.529	176.676	352.547
63.5	431.329	323.161	377.355	382.298	175.949	351.518
64	424.296	321.116	377.864	382.727	174.531	349.651
64.5	420.25	316.879	377.551	381.767	173.332	346.945
65	421.135	315.469	376.16	378.749	172.143	340.669
65.5	417.335	312.051	377.577	376.149	171.774	335.183
66	413.473	307.157	379.848	374.293	172.577	333.935
66.5	412.776	305.199	380.808	373.768	171.534	332.824
67	409.853	303.487	380.83	376.279	170.321	330.211
67.5	405.559	304.104	379.5	376.14	168.935	328.362
68	400.896	306.781	379.002	374.252	166.633	326.159
68.5	399.172	307.29	380.958	375.653	164.922	320.185
69	399.068	306.25	385.082	375.355	164.022	314.673
69.5	400.193	307.089	385.73	374.303	163.417	314.245
70	401.465	310.648	382.552	374.879	162.452	315.163
70.5	399.339	312.794	384.058	374.903	161.778	314.029
71	399.44	312.664	388.823	376.622	162.579	313.724
71.5	399.885	310.21	389.738	379.531	164.364	313.906
72	403.904	305.439	389.551	382.436	166.319	312.432
72.5	409.453	304.868	390.169	385.231	167.697	311.892
73	405.81	306.41	390.357	385.695	167.59	312.356
73.5	402.271	306.115	391.282	384.819	167.15	313.687
74	404.615	309.715	390.104	383.531	167.372	313.26
74.5	411.801	310.825	387.229	382.938	167.466	307.638
75	420.408	307.845	385.122	380.097	166.788	301.658
75.5	421.121	308.51	385.521	375.735	165.688	298.463
76	414.001	306.52	386.947	376.342	166.236	296.898
76.5	407.715	299.179	384.364	374.908	168.038	298.866
77	403.016	296.128	381.606	371.047	168.681	302.119
77.5	391.95	296.397	381.115	373.174	169.432	303.255
78	381.137	291.356	380.698	375.837	170.254	302.254
78.5	379.754	285.903	379.658	376.219	169.855	299.022
79	377.277	283.144	375.272	376.102	169.207	294.567
79.5	368.459	281.153	369.302	373.595	169.105	288.71
80	360.437	283.815	366.731	370.423	167.915	283.356
80.5	352.381	283.821	366.508	368.143	166.695	280.575
81	346.489	278.613	365.565	368.084	165.341	277.623
81.5	346.511	278.047	364.69	368.4	161.413	271.821
82	344.248	277.125	366.026	366.794	158.684	265.351
82.5	340.454	272.828	368.122	364.559	157.61	264.826
83	338.671	272.299	370.62	364.035	156.965	269.791
83.5	335.641	272.788	374.2	365.632	154.8	272.552
84	334.006	272.426	375.703	364.202	151.467	274.259
84.5	335.054	274.084	376.784	361.384	151.83	275.904
85	336.191	274.122	378.309	361.51	152.554	273.302
85.5	335.925	271.49	376.075	362.149	151.655	269.212
86	337.591	270.942	371.352	362.508	151.34	266.424
86.5	341.191	273.878	365.008	362.579	149.804	264.932
87	341.291	276.1	359.954	362.059	149.094	263.289
87.5	341.131	274.385	361.313	361.316	151.451	259.538
88	342.474	270.555	361.578	360.594	152.856	255.401
88.5	342.77	265.707	360.202	360.952	151.684	250.716
89	345.493	264.322	362.728	361.63	151.372	245.941
89.5	342.962	265.224	361.971	359.206	152.687	243.42
90	334.557	262.255	359.302	356.268	151.771	244.962
90.5	335.612	261.002	361.606	354.918	150.302	247.6
91	337.633	260.518	363.29	351.839	149.937	245.399
91.5	332.72	256.261	362.163	347.942	148.181	241.434
92	329.496	251.869	363.049	343.017	145.605	238.312
92.5	327.29	249.138	365.14	339.419	142.945	234.274
93	326.722	249.079	365.12	339.735	141.164	231.773
93.5	327.024	248.525	363.772	337.532	139.298	230.722
94	322.758	247.025	363.681	332.953	136.851	227.848
94.5	316.682	244.305	364.427	329.724	136.601	224.155
95	313.451	237.968	365.099	325.666	137.695	220.035
95.5	311.319	232.839	363.4	321.373	139.152	215.398
96	308.329	229.117	359.365	316.603	140.066	211.361
96.5	305.763	228.598	356.539	310.556	138.179	209.249
97	299.619	229.375	354.288	304.025	135.049	208.152
97.5	295.069	224.416	351.887	299.972	132.836	206.207
98	297.737	220.63	348.807	297.066	130.18	203.818
98.5	296.858	219.276	344.684	291.49	127.601	197.543
99	293.949	213.359	341.944	286.288	127.367	192.654
99.5	293.64	207.88	340.187	283.558	127.843	195.13
100	290.088	205.828	337.984	283.527	128.012	195.273
100.5	287.265	204.859	334.034	281.502	127.767	191.862
101	287.271	206.196	330.499	276.844	127.633	189.202
101.5	284.265	206.485	330.442	274.794	128.066	184.25
102	280.408	204.476	330.416	272.413	127.538	177.765
102.5	280.963	203.03	328.879	268.287	126.393	171.812
103	282.727	204.517	325.329	267.47	125.206	168.372
103.5	279.027	206.676	320.391	269.161	123.872	167.513
104	275.355	205.69	318.996	269.601	124.08	164.53
104.5	276.19	203.101	319.472	270.344	125.04	162.289
105	277.315	197.382	318.659	268.524	124.525	161.981
105.5	279.498	193.322	318.225	264.962	123.446	159.021
106	279.072	195.597	317.088	264.334	123.438	155.132
106.5	274.468	193.978	314.682	263.858	123.202	151.691
107	273.336	189.838	312.605	262.832	121.287	149.447
107.5	273.67	190.957	309.317	261.017	119.706	146.211
108	270.258	189.715	303.621	256.557	118.4	140.072
108.5	265.232	184.8	298.151	250.625	116.445	134.644
109	261.889	180.251	295.115	247.225	114.816	130.483
109.5	260.19	173.774	294.967	246.036	115.138	129.482
110	258.539	167.761	295.243	241.52	116.65	132.719
110.5	257.706	166.041	294.82	237.567	117.344	134.879
111	254.407	161.478	293.903	236.692	117.984	135.185
111.5	249.95	151.18	292.801	230.679	118.839	133.242
112	249.766	144.765	293.216	222.085	118.323	129.258
112.5	248.302	142.096	297.584	216.642	116.916	125.798
113	245.975	139.69	300.781	211.053	115.999	121.761
113.5	243.695	139.843	292.122	204.604	114.391	117.606
114	237.749	136.432	277.147	200.173	112.108	113.35
114.5	237.274	129.868	261.905	196.857	111.073	109.003
115	237.634	129.152	248.153	191.348	111.134	103.485
115.5	230.835	128.215	241.193	185.21	110.849	97.2315
116	227.905	125.635	237.481	182.032	110.51	95.1535
116.5	227.092	125.448	234.604	181.621	109.073	95.665
117	223.808	124.814	232.905	182.67	105.893	94.9026
117.5	222.174	127.792	231.409	182.405	104.317	95.4768
118	218.827	133.553	233.649	180.258	104.557	94.9471
118.5	215.628	136.378	237.77	180.487	104.278	90.3965
119	215.084	136.814	236.294	179.339	103.934	87.3795
119.5	214.178	139.932	231.882	175.21	102.351	84.7827
120	213.479	147.074	228.236	171.798	99.0968	80.2287
120.5	212.451	150.862	224.725	168.759	95.1927	76.1982
121	210.303	150.941	222.891	166.684	92.9209	70.9613
121.5	206.004	150.38	219.641	164.908	93.353	67.4902
122	204.934	151.041	215.935	161.388	94.1928	68.5852
122.5	206.14	157.616	215.494	155.95	94.0168	68.8228
123	199.766	161.356	213.798	152.841	92.8192	67.7398
123.5	194.277	158.731	208.882	153.095	92.8905	70.8049
124	193.523	161.317	203.87	151.997	93.2097	75.34
124.5	189.357	164.493	199.95	148.258	93.8995	74.5765
125	185.537	162.983	195.472	143.477	94.893	72.0027
125.5	184.491	161.002	190.263	139.186	93.7923	68.2015
126	182.285	156.941	186.007	136.793	92.87	63.7527
126.5	180.406	151.779	181.495	133.55	92.623	61.985
127	179.511	148.025	175.674	128.519	91.6466	59.1635
127.5	175.688	145.992	171.154	125.663	89.6057	56.0165
128	169.956	141.533	169.428	122.949	87.0125	53.2804
128.5	167.946	135.567	169.362	118.28	85.7094	50.9666
129	165.781	132.537	165.647	114.458	84.9478	49.877
129.5	156.973	130.562	158.692	110.668	84.5671	48.1663
130	147.463	131.888	156.311	106.471	85.4965	48.1873
130.5	139.009	130.623	154.351	103.152	85.9467	48.3583
131	133.517	123.134	149.853	100.534	84.5618	47.2138
131.5	131.337	119.185	148.03	97.4832	83.1923	46.5113
132	123.411	117.782	147.239	93.5095	83.1184	42.5576
132.5	119.307	113.504	146.031	90.9807	82.2343	40.2415
133	119.768	110.296	146.022	90.2741	80.351	40.7486
133.5	113.816	109.748	146.339	90.6774	77.101	37.422
134	107.086	109.122	145.37	90.0205	73.7502	35.23
134.5	102.529	108.88	144.944	84.8845	71.9162	32.3412
135	99.0927	109.029	146.655	81.5904	70.0923	25.5975
135.5	96.0173	107.349	147.111	80.2834	68.7852	20.8924
136	94.0611	105.67	147.022	74.9053	67.0406	18.0102
136.5	91.7803	107.813	147.279	72.4236	64.1419	17.3168
137	86.9235	108.844	145.656	72.9548	61.8144	17.2473
137.5	84.5438	107.11	147.163	71.615	60.4686	15.9803
138	82.016	105.422	148.775	71.0891	59.4444	14.6714
138.5	79.1816	102.746	145.581	72.7449	57.5928	12.126
139	83.2433	105.276	144.436	74.5131	56.2347	11.9056
139.5	83.3963	109.574	145.039	73.7303	57.3318	11.8353
140	77.2661	107.561	143.66	71.3316	58.8447	11.6135
140.5	77.0708	108.123	140.953	70.5395	58.8776	13.9944
141	79.1858	110.449	137.55	71.3789	59.3188	11.4058
141.5	78.6531	108.693	134.65	69.4948	59.6905	5.65062
142	77.9206	107.145	133.169	66.4145	58.4712	2.92459
142.5	77.5722	104.499	131.549	67.2211	58.2414	0.647016
143	77.6372	100.126	127.644	66.0909	57.912	-0.43104
143.5	79.0346	97.1223	123.972	60.5317	56.2535	0.434853
144	80.6172	94.186	121.622	57.9787	55.3071	-1.5633
144.5	78.6653	87.6921	119.154	56.8843	54.8194	-4.79012
145	76.6233	79.971	118.104	51.9609	53.787	-6.27528
145.5	76.8965	76.9222	115.968	46.0506	53.5128	-6.87211
146	74.0682	76.467	111.097	43.166	53.9616	-5.70065
146.5	70.9344	77.5471	107.357	41.0579	53.1767	-4.42176
147	67.052	77.8213	104.559	36.4755	53.9706	-3.71908
147.5	62.8313	71.5769	101.481	31.7113	54.8888	-2.10623
148	65.5823	68.2152	98.9163	29.0317	52.5248	-1.17859
148.5	66.4413	69.5227	97.803	26.2631	50.6572	-4.70927
149	62.4958	64.4508	98.1671	23.3238	49.2312	-10.0589
149.5	61.8743	60.6632	98.4049	21.4293	45.9896	-11.5535
150	61.8999	60.3745	97.3628	21.7684	43.2689	-13.1516
150.5	59.6709	58.1088	94.8085	25.2046	42.2277	-16.566
151	56.5063	58.3256	93.3148	25.3205	40.3238	-19.2801
151.5	52.5204	58.6967	94.3498	22.7222	36.0738	-23.1285
152	48.5719	57.3625	94.7657	22.1124	33.0836	-27.1737
152.5	46.2621	56.4291	92.5735	19.1834	33.1919	-29.1726
153	43.944	58.7699	88.891	16.0574	31.7233	-30.4393
153.5	39.3096	61.5947	87.0593	15.5567	27.4481	-31.1474
154	36.8273	62.3448	88.1455	15.3814	23.9997	-30.2412
154.5	37.461	61.7504	87.9809	15.4716	22.6982	-28.2371
155	37.2467	56.9095	86.7641	16.0467	22.3842	-27.3042
155.5	39.2149	55.2497	87.4091	16.0105	21.8917	-27.4219
156	37.9654	60.0412	87.4554	15.8078	20.2117	-27.2962
156.5	30.1891	60.7169	85.0557	19.2915	16.8191	-27.9091
157	25.5727	60.7161	82.9095	22.5085	13.372	-26.2909
157.5	20.5295	65.8893	81.4105	22.1884	11.1647	-25.2136
158	12.0145	66.1577	77.9966	22.5148	9.19683	-29.8451
158.5	6.51663	61.6216	74.6326	21.9097	6.70753	-33.7821
159	2.90693	56.9719	74.3408	19.623	4.60238	-34.8026
159.5	1.08139	50.6536	73.8784	18.8889	3.32196	-34.3597
160	1.26414	47.662	71.2881	18.9854	2.56891	-31.4542
160.5	-1.8213	47.3013	69.2905	15.5555	1.04502	-28.9658
161	-8.58516	41.7255	68.7602	10.1461	-2.15519	-27.9636
161.5	-11.5841	31.4801	69.4608	5.92631	-4.60603	-27.2872
162	-10.8888	21.8612	68.5854	1.7917	-6.72233	-27.3285
162.5	-12.7985	16.9029	63.0332	-0.73667	-11.1554	-30.1775
163	-14.7981	16.8524	57.363	-2.11948	-16.6175	-34.8661
163.5	-18.0175	18.8569	54.7197	-3.06999	-20.3837	-36.9158
164	-24.3728	16.3794	51.1461	-2.33615	-22.636	-37.0951
164.5	-24.3274	9.67664	47.5465	-2.70003	-26.7011	-39.1098
165	-21.3251	7.00919	47.1614	-6.3988	-31.803	-43.8587
165.5	-23.1318	6.15824	47.4239	-8.91249	-34.505	-48.3673
166	-23.3409	5.58283	46.8017	-10.1925	-36.2929	-47.3259
166.5	-25.275	7.2918	46.903	-11.9375	-38.6405	-44.7437
167	-31.5144	10.0929	45.8812	-11.5216	-41.6846	-45.5589
167.5	-35.71	15.6293	42.505	-13.2509	-44.6253	-45.9648
168	-39.8604	19.849	40.5158	-17.122	-44.2791	-46.7499
168.5	-44.6532	21.3207	41.7166	-18.483	-43.9785	-50.2753
169	-48.8029	22.9092	42.4054	-20.6295	-48.4907	-54.5271
169.5	-52.1288	24.6828	38.7567	-22.5681	-53.7027	-56.6247
170	-54.1654	27.4787	33.0517	-21.7704	-57.5441	-57.4213
170.5	-54.9141	29.4445	32.3413	-22.341	-60.6064	-59.7683
171	-53.4802	29.1584	35.2299	-23.1857	-62.0402	-61.8984
171.5	-52.4046	24.7006	35.0435	-21.2899	-62.9716	-63.4851
172	-46.9407	22.7503	35.1375	-19.8637	-62.9226	-64.5853
172.5	-40.2677	28.1085	37.0128	-22.104	-61.7376	-63.6924
173	-42.4426	30.5191	36.1793	-23.9438	-61.8485	-61.8448
173.5	-42.692	30.7619	34.9013	-21.5844	-64.9047	-57.2156
174	-39.3086	35.1533	33.8912	-19.2587	-66.5158	-51.805
174.5	-41.229	37.6808	30.3306	-18.8062	-64.9747	-52.4811
175	-43.6155	36.7546	27.8372	-19.8534	-64.5576	-55.1719
175.5	-42.7711	33.9053	26.9101	-23.1638	-66.4602	-55.7603
176	-43.1112	29.7538	24.4036	-23.7611	-67.5694	-56.7873
176.5	-45.38	28.1803	21.0767	-22.1425	-65.1784	-55.3088
177	-46.8692	26.4134	18.5095	-23.9808	-63.0744	-52.5571
177.5	-50.9228	22.2804	18.2321	-25.2891	-63.4289	-52.5385
178	-56.1806	17.2502	19.1024	-26.8686	-68.2807	-54.2372
178.5	-57.1657	12.347	18.6316	-32.0343	-77.7265	-55.7408
179	-59.2928	10.0112	15.291	-35.8696	-89.0874	-54.9768
179.5	-64.9918	10.4991	10.2512	-41.5873	-102.223	-54.1508
180	-70.2416	12.3367	5.78078	-50.601	-111.34	-53.6091
180.5	-76.1695	9.80214	0.703613	-58.4695	-113.565	-52.0926
181	-78.4765	2.27487	-4.11347	-65.6545	-112.858	-51.7309
181.5	-77.5725	-1.60038	-7.85984	-71.4933	-110.708	-52.0109
182	-82.3028	-3.09574	-11.7912	-74.8862	-107.476	-54.9499
182.5	-85.6533	-6.87231	-13.8647	-76.7167	-103.354	-56.497
183	-84.9373	-8.54561	-13.4533	-78.5233	-98.2729	-53.8476
183.5	-85.9971	-7.78993	-14.7043	-78.1878	-96.6497	-54.8221
184	-86.3323	-7.0979	-18.2214	-76.216	-98.4651	-56.7241
184.5	-86.3651	-4.84507	-19.4565	-77.2617	-97.9791	-59.2349
185	-85.5098	-3.81757	-17.5306	-76.9796	-96.9338	-65.3482
185.5	-83.4416	-5.78789	-16.7733	-74.8573	-96.7979	-69.6478
186	-81.6735	-5.45996	-20.1418	-73.5953	-97.4507	-71.6346
186.5	-79.1288	-0.06689	-24.6396	-69.2057	-98.9167	-71.5964
187	-77.0972	4.97476	-25.5273	-66.3337	-99.087	-69.8617
187.5	-76.6087	4.84344	-25.0917	-66.0325	-99.4044	-69.5971
188	-76.1867	2.57258	-26.6632	-63.0333	-100.297	-69.0405
188.5	-76.1759	0.855933	-28.1929	-59.7122	-102.453	-68.3056
189	-76.0101	2.27836	-29.6012	-61.478	-104.781	-68.2667
189.5	-79.2244	4.31947	-30.4813	-66.2666	-103.677	-67.6719
190	-85.455	3.05694	-31.0814	-65.5729	-101.541	-66.6065
190.5	-87.314	4.47032	-34.1429	-63.8387	-101.619	-64.9068
191	-89.4958	6.66858	-38.4886	-65.5379	-101.963	-63.7253
191.5	-93.3403	6.04218	-41.3097	-68.1451	-100.583	-64.8696
192	-94.7465	4.94413	-42.7063	-74.6827	-98.3118	-66.8346
192.5	-94.3717	1.89939	-43.5361	-78.5568	-96.7057	-65.8778
193	-93.0031	-2.3161	-46.1334	-76.0635	-96.3831	-60.074
193.5	-91.5812	-5.85734	-50.2736	-75.9405	-96.0677	-53.3829
194	-90.9024	-8.41879	-50.7716	-75.9354	-95.9344	-52.072
194.5	-93.6605	-13.4319	-51.2502	-72.6432	-95.5069	-53.32
195	-96.1857	-20.701	-52.7232	-70.4731	-95.2936	-56.7496
195.5	-96.6754	-24.9327	-52.5452	-69.9841	-96.141	-63.8655
196	-99.7919	-26.6198	-55.6898	-71.3234	-96.3635	-70.3968
196.5	-103.047	-25.5047	-59.1112	-73.0372	-97.8601	-73.6062
197	-106.923	-24.9079	-60.3311	-71.0155	-99.9132	-73.0011
197.5	-109.704	-30.1993	-61.7704	-67.8113	-100.691	-72.0645
198	-107.167	-35.0477	-61.9834	-67.0066	-101.863	-72.5508
198.5	-109.425	-37.9637	-61.4774	-64.5602	-101.272	-75.3134
199	-115.421	-44.1479	-61.4678	-60.2405	-99.6414	-78.0806
199.5	-115.673	-49.0131	-61.5112	-58.0704	-98.7283	-74.9969
200	-116.994	-50.0096	-61.5478	-54.8991	-97.0869	-72.1853
200.5	-120.833	-48.6217	-61.9077	-50.2228	-96.2568	-70.7583
201	-123.358	-45.101	-61.6329	-48.9998	-94.4098	-65.9921
201.5	-126.189	-42.3067	-59.179	-48.9153	-91.3882	-63.9135
202	-128.082	-39.915	-57.9594	-47.175	-90.7717	-64.7167
202.5	-129.025	-38.3356	-60.1602	-46.7203	-91.2625	-65.0985
203	-131.288	-35.3133	-63.2957	-46.6526	-90.5294	-65.1916
203.5	-134.295	-30.339	-67.4386	-43.269	-89.1426	-65.0003
204	-134.461	-27.2245	-70.0519	-37.7679	-87.8111	-67.3361
204.5	-133.732	-25.5639	-69.4574	-32.7421	-86.9278	-71.1809
205	-133.769	-28.44	-69.4409	-29.5447	-87.9956	-73.3097
205.5	-128.9	-29.677	-70.8319	-28.3932	-88.8342	-74.3683
206	-124.489	-23.8289	-69.2959	-26.6036	-88.4497	-75.1109
206.5	-124.411	-21.7677	-67.2644	-23.6894	-88.3674	-74.6793
207	-122.026	-22.8304	-68.4758	-20.4014	-88.3619	-71.1525
207.5	-119.185	-19.9918	-67.9404	-18.7016	-87.2143	-68.7259
208	-117.509	-18.0926	-67.7296	-20.119	-85.3178	-70.2791
208.5	-118.127	-19.5359	-69.1568	-24.6215	-84.5884	-70.0803
209	-121.422	-22.5302	-66.332	-29.3297	-83.6382	-68.922
209.5	-122.721	-25.9766	-64.9952	-31.6345	-82.7689	-68.6111
210	-123.751	-29.5122	-70.9771	-36.0928	-82.083	-64.7393
210.5	-126.996	-32.7402	-76.1151	-40.741	-79.9272	-61.7548
211	-132.65	-35.0846	-75.4278	-41.7261	-77.2192	-63.2827
211.5	-138.727	-40.8608	-73.5795	-41.4245	-74.4186	-64.0767
212	-142.499	-46.9845	-77.0434	-40.0597	-70.9959	-64.8864
212.5	-147.488	-48.7411	-82.084	-37.7884	-67.4444	-67.2741
213	-151.198	-49.3875	-83.6749	-36.7598	-65.3787	-69.2856
213.5	-153.427	-47.2671	-85.859	-35.8404	-65.0361	-71.1609
214	-158.364	-48.2243	-89.1074	-32.7415	-64.9875	-71.3141
214.5	-158.274	-54.2138	-93.6938	-31.0674	-66.6369	-70.8684
215	-156.998	-55.8515	-97.0366	-31.6087	-67.763	-72.2319
215.5	-161.04	-57.5869	-95.8756	-31.4966	-66.5204	-72.5159
216	-160.545	-62.3032	-96.4365	-31.4242	-66.9497	-69.2031
216.5	-159.031	-64.7553	-97.2313	-31.1762	-67.7159	-65.4728
217	-161.718	-65.5017	-95.8166	-29.9591	-68.3781	-63.8829
217.5	-161.554	-63.1018	-97.8964	-31.4592	-70.2781	-60.7849
218	-162.112	-56.9691	-97.0529	-35.5759	-71.0616	-60.5493
218.5	-164.548	-53.1298	-93.1044	-36.9893	-69.6855	-64.5931
219	-163.176	-53.3019	-93.6799	-39.1774	-69.092	-65.6421
219.5	-159.397	-50.8873	-95.828	-41.9127	-69.6233	-65.8091
220	-157.174	-43.9149	-98.7366	-40.3446	-69.3811	-67.163
220.5	-157.684	-40.0806	-99.6477	-38.506	-69.4083	-68.1838
221	-158.034	-41.4752	-97.0071	-36.1235	-69.0371	-69.0706
221.5	-156.81	-44.8728	-96.3075	-33.4664	-69.1002	-70.2244
222	-150.116	-46.5487	-95.273	-32.9697	-69.1584	-70.3089
222.5	-143.705	-42.2093	-92.2453	-29.962	-67.5413	-69.0765
223	-145.904	-40.0277	-92.2123	-25.0595	-65.8663	-67.9979
223.5	-146.171	-41.8494	-93.738	-21.1204	-65.0032	-64.0413
224	-144.02	-38.9554	-94.7868	-17.1592	-64.6361	-58.9642
224.5	-141.791	-37.2485	-94.5605	-15.2193	-65.2191	-57.6558
225	-134.596	-39.3584	-93.8635	-17.0985	-66.944	-56.1364
225.5	-128.089	-42.351	-92.9554	-19.2175	-68.3861	-55.1743
226	-122.43	-46.4804	-91.2705	-20.0242	-68.545	-56.4918
226.5	-117.294	-49.2127	-93.2423	-24.1362	-68.233	-54.6754
227	-114.114	-49.7555	-95.5735	-30.5503	-67.9314	-52.1856
227.5	-110.464	-49.5313	-95.441	-33.5061	-67.1207	-52.455
228	-110.517	-51.8641	-93.0305	-35.2882	-66.7684	-53.8279
228.5	-113.779	-54.6045	-91.0058	-38.7384	-66.286	-55.0736
229	-118.817	-55.5053	-96.2917	-41.5752	-64.61	-56.4493
229.5	-125.589	-55.4373	-100.539	-42.6735	-64.4897	-58.6107
230	-131.888	-50.6989	-99.733	-40.6638	-65.4215	-59.3179
230.5	-142.034	-47.9195	-103.234	-36.4928	-64.1879	-59.1973
231	-151.55	-52.0966	-108.212	-31.5509	-64.2196	-60.4009
231.5	-153.921	-55.4078	-109.159	-26.7422	-66.1737	-60.2892
232	-158.337	-59.2776	-108.706	-23.7346	-66.2304	-61.4386
232.5	-165.026	-64.8954	-108.663	-20.7334	-66.1879	-63.1745
233	-167.097	-54.1402	-106.544	-16.4002	-67.3676	-59.8785
233.5	-168.828	-51.3712	-103.862	-13.6564	-68.5652	-57.5874
234	-173.199	-47.8081	-104.362	-16.4227	-68.5441	-56.8997
234.5	-176.865	-43.5771	-103.54	-21.4154	-67.9506	-56.2618
235	-177.328	-38.8281	-101.591	-23.9602	-67.1955	-60.4799
235.5	-175.986	-33.7294	-101.399	-29.1086	-65.5614	-64.277

## Sheet: Fig. 1B
	Amplitude (μV)
Time (ms)	WT	Rho+/-	Prph2Y141C/+	Prph2Y141C/+Rho+/-	Prph2K153Δ/+	Prph2K153Δ/+Rho+/-
-20	-7.46449	12.1437	-17.8701	2.09699	-2.39821	0.064627
-19.5	-7.15951	12.721	-18.1901	2.83091	-2.58336	-0.69095
-19	-7.26379	13.0728	-18.5984	3.39025	-2.65909	-1.60567
-18.5	-7.65488	13.0353	-19.0595	3.84853	-2.78871	-2.68216
-18	-8.37222	12.7027	-19.6096	4.2163	-3.28647	-3.84521
-17.5	-9.4016	12.1175	-20.2078	4.52809	-4.05433	-4.97632
-17	-6.92659	13.3735	-18.77	3.72707	-2.84581	-1.68189
-16.5	-7.9231	13.4084	-19.6754	3.91633	-3.27949	-3.11201
-16	-8.7349	13.0927	-19.9299	4.55405	-3.07439	-4.37306
-15.5	-9.58328	12.0238	-20.3736	4.84652	-3.40837	-5.8098
-15	-10.7719	10.9852	-20.9908	4.89509	-5.10534	-7.2438
-14.5	-12.4698	9.82156	-21.5069	5.22945	-6.61256	-7.63736
-14	-14.8323	7.92705	-22.1165	5.73273	-6.65207	-7.7242
-13.5	-17.1483	5.62968	-22.3572	5.92581	-6.41909	-8.30848
-13	-19.4358	2.97562	-22.5524	5.45268	-7.11897	-8.35011
-12.5	-21.6492	0.602172	-23.2223	4.65613	-7.77442	-8.43361
-12	-23.4464	-1.16956	-24.3299	3.84561	-7.34498	-9.53587
-11.5	-25.0967	-3.40288	-25.677	2.27869	-7.2085	-10.4743
-11	-26.2198	-5.8704	-26.7861	0.154257	-7.79143	-10.5504
-10.5	-27.1308	-8.05887	-27.6522	-1.90238	-8.23433	-10.2482
-10	-28.3099	-9.44417	-28.2705	-4.19139	-8.51337	-9.66279
-9.5	-28.9757	-9.91321	-28.7296	-5.88216	-8.99518	-8.73236
-9	-29.0758	-10.3807	-29.4435	-7.56515	-9.82324	-7.96223
-8.5	-29.3962	-10.6635	-30.2304	-9.24984	-9.74864	-7.01382
-8	-29.7444	-11.0199	-31.1857	-10.0366	-9.27122	-5.20054
-7.5	-29.6221	-11.2825	-31.7087	-10.9367	-10.798	-3.52372
-7	-29.0616	-10.5699	-31.4787	-11.8509	-12.5805	-2.21026
-6.5	-28.3985	-9.72233	-31.2388	-11.8866	-12.4365	-0.81074
-6	-27.3858	-8.70187	-30.6279	-11.5819	-11.8347	-0.26878
-5.5	-25.7715	-7.24142	-29.3678	-11.0826	-11.3015	-0.13563
-5	-24.4564	-5.51774	-27.7118	-9.90652	-10.5257	0.069753
-4.5	-23.3629	-2.904	-26.1454	-8.83361	-9.73615	-0.0369
-4	-21.9995	-0.60234	-24.7889	-7.84587	-8.83765	0.187261
-3.5	-20.7108	0.888125	-23.3133	-6.33425	-8.35693	0.607621
-3	-19.2868	2.62703	-21.9594	-4.61621	-8.12119	0.434631
-2.5	-18.1313	4.45391	-21.079	-3.46154	-6.51928	-0.13359
-2	-17.6478	6.03823	-20.1931	-3.02698	-5.03344	-0.61475
-1.5	-17.2933	6.89424	-18.8024	-2.61054	-5.11321	-1.14178
-1	-17.3129	7.23779	-17.9653	-2.3852	-4.76531	-1.84199
-0.5	-17.59	6.67539	-17.9703	-3.06917	-4.48284	-2.34816
0	-18.5849	5.60268	-17.9662	-3.98866	-4.83036	-2.61146
0.5	-20.473	5.68205	-17.978	-4.63973	-4.95799	-3.45635
1	-22.0356	4.70512	-17.41	-6.42968	-5.8175	-5.35503
1.5	-23.5749	2.68546	-17.025	-7.58936	-6.55736	-8.11633
2	-25.3043	1.71803	-17.7818	-6.44488	-6.43436	-9.52119
2.5	-26.8812	0.310984	-18.8245	-6.15155	-6.92179	-8.6639
3	-29.1737	-2.17034	-20.0566	-7.7482	-8.00103	-8.73306
3.5	-32.2902	-5.54452	-21.4156	-9.86427	-8.43351	-10.1082
4	-35.4347	-9.81298	-22.8483	-12.7069	-7.68183	-10.9852
4.5	-39.6668	-14.3851	-24.1961	-16.5114	-7.64373	-11.2637
5	-44.3593	-18.9616	-25.8716	-20.0881	-8.60217	-11.4685
5.5	-48.4074	-23.3035	-27.6864	-22.4446	-8.97012	-11.6041
6	-52.1429	-27.4044	-29.4077	-24.1123	-8.86282	-11.1855
6.5	-54.7471	-31.5107	-31.4911	-26.6923	-9.70789	-10.6654
7	-56.9757	-35.3958	-33.5302	-30.0454	-11.8744	-10.7221
7.5	-59.4105	-38.8245	-35.4565	-32.8033	-12.4355	-10.7522
8	-61.7171	-42.1527	-36.8967	-35.462	-11.8279	-10.7375
8.5	-64.4646	-45.6498	-38.1567	-39.5187	-12.2883	-12.0443
9	-67.4156	-48.5118	-39.8336	-44.5995	-13.2871	-13.9654
9.5	-69.0005	-50.1679	-41.102	-47.8412	-14.908	-15.2418
10	-68.6071	-51.1308	-41.8796	-49.1919	-16.4687	-16.9502
10.5	-67.3669	-51.4238	-42.9749	-50.5182	-17.6402	-19.2861
11	-65.9044	-50.9784	-43.7881	-51.4073	-18.4473	-21.4445
11.5	-63.8905	-49.5978	-43.8758	-51.3298	-18.5402	-23.5095
12	-60.9487	-46.6247	-44.0266	-50.172	-20.2154	-25.1063
12.5	-57.5766	-43.2451	-43.9125	-48.4484	-23.108	-25.6567
13	-53.9841	-40.3297	-43.4238	-46.2656	-23.8245	-25.2765
13.5	-49.8037	-36.7963	-43.2877	-42.6748	-22.7463	-24.3197
14	-45.7946	-32.5913	-43.0101	-38.5045	-21.9949	-23.0981
14.5	-42.2117	-28.0625	-42.2171	-34.3356	-22.0054	-21.8698
15	-38.2577	-23.8119	-41.2117	-29.5502	-21.6884	-20.8136
15.5	-34.2947	-20.0353	-40.1346	-24.5499	-20.4603	-19.7591
16	-31.263	-16.1846	-38.7949	-20.0113	-18.8141	-18.6283
16.5	-28.7497	-12.7168	-37.1368	-16.534	-17.5779	-17.7936
17	-26.3209	-10.404	-35.4515	-14.0398	-16.1921	-16.7045
17.5	-24.4662	-9.15451	-33.7195	-11.4891	-14.1819	-15.2244
18	-23.0859	-7.60752	-31.9645	-8.85358	-12.4042	-13.6418
18.5	-21.9222	-5.12359	-30.6495	-7.09302	-10.3859	-10.6391
19	-21.1456	-1.75714	-29.8234	-5.11906	-8.79216	-6.12719
19.5	-19.4877	3.25753	-28.9159	-2.01535	-7.61588	-2.05684
20	-15.5156	10.3489	-27.8074	1.64241	-6.27193	2.03923
20.5	-9.30105	19.6494	-26.661	6.14795	-5.58782	8.36448
21	-0.40953	30.9279	-25.3612	11.7381	-4.43307	16.5985
21.5	11.5108	43.4674	-23.5083	19.1246	-2.22964	25.4045
22	25.2468	56.4252	-20.4308	28.5224	0.743874	35.1697
22.5	39.4753	69.0379	-15.1651	39.026	3.33557	46.5566
23	53.3018	81.3444	-7.69724	49.6657	6.31053	58.7404
23.5	65.6975	93.2934	0.765411	60.0585	11.6078	70.8657
24	76.0106	104.144	10.2561	70.0232	17.5037	81.8293
24.5	84.3158	113.481	20.4223	79.368	23.6851	90.7218
25	91.5894	120.72	29.8591	88.6947	29.9956	98.0189
25.5	99.06	125.124	38.7523	97.7631	35.8726	103.538
26	106.781	127.616	47.0382	106.337	42.0988	107.409
26.5	113.493	129.174	53.7392	113.616	47.2098	110.081
27	118.626	129.856	58.9779	118.947	50.5008	110.503
27.5	122.94	129.769	63.7094	123.73	53.2193	108.716
28	126.233	128.619	67.6661	128.251	55.6317	105.953
28.5	128.189	126.948	70.8083	131.529	57.3991	102.162
29	128.689	125.282	73.3711	133.847	57.8807	97.3167
29.5	127.277	122.929	74.2151	135.048	56.9126	92.1947
30	124.799	119.296	73.5925	134.917	56.4822	87.4021
30.5	120.934	114.105	73.0028	134.237	57.1654	83.2887
31	115.269	108.221	72.3744	132.909	56.5904	80.8834
31.5	109.958	103.65	70.9171	131.254	54.9072	81.7427
32	106.065	101.103	69.2588	129.007	53.1557	86.5361
32.5	103.387	98.7406	67.0254	126.323	52.1457	95.4455
33	101.965	95.1194	64.5314	124.963	51.2411	108.179
33.5	101.975	92.2419	64.0898	125.069	49.5186	123.49
34	104.563	93.5279	64.5211	125.207	48.7741	138.511
34.5	110.091	99.9078	64.9616	124.445	50.5064	150.844
35	118.429	109.884	67.5001	123.335	54.4823	160.747
35.5	129.737	122.065	71.9359	123.677	58.9013	167.974
36	142.393	136.072	77.4201	126.27	64.5817	172.073
36.5	155.324	152.48	83.9757	130.598	72.505	172.883
37	169.311	170.345	90.4485	136.033	80.0361	169.881
37.5	184.806	187.419	97.4803	141.527	85.0642	164.899
38	200.913	202.345	107.216	148.234	88.5824	159.652
38.5	215.548	213.576	118.492	157.172	90.4863	153.757
39	226.437	220.531	129.192	167.677	90.442	147.741
39.5	231.88	223.434	138.477	179.143	90.3699	141.626
40	232.607	222.393	144.747	190.229	89.7459	135.405
40.5	230.625	218.856	147.585	199.531	88.2238	130.083
41	226.779	214.112	147.987	206.319	86.0104	124.913
41.5	222.016	208.787	146.393	210.577	83.1881	120.025
42	217.014	203.06	143.399	211.957	80.9564	116.525
42.5	211.997	197.26	139.62	211.247	79.1216	113.854
43	207.919	191.994	134.646	209.142	77.3426	111.501
43.5	204.881	186.777	128.998	206.362	75.5909	109.077
44	201.79	181.912	124.805	203.706	74.5766	106.387
44.5	198.534	178.014	121.447	200.774	74.0806	104.551
45	195.732	174.962	117.889	197.988	72.1662	103.744
45.5	192.863	172.587	115.059	195.317	70.2881	103.857
46	189.477	170.318	112.382	192.28	70.7934	106.151
46.5	186.455	168.453	109.788	189.445	71.5544	110.121
47	183.462	165.848	107.785	187.426	71.1499	114.119
47.5	179.304	161.418	105.734	185.521	70.9163	118.377
48	175.181	157.002	103.631	183.714	70.5172	123.854
48.5	172.423	153.55	101.514	181.221	69.1715	129.772
49	169.752	151.269	99.9877	177.454	68.3226	134.708
49.5	166.421	148.849	99.536	174.453	68.1412	138.685
50	163.518	144.851	99.6784	172.24	68.5022	142.171
50.5	161.626	140.304	100.379	170.207	69.5525	144.549
51	161.226	136.915	101.308	168.087	69.8296	145.626
51.5	161.811	135.422	103.094	164.872	70.6045	145.336
52	163.063	134.572	106.623	161.349	71.7118	143.77
52.5	166.252	134.194	111.225	159.137	72.0379	142.006
53	171.376	135.61	116.198	158.255	73.1299	139.719
53.5	177.945	139.631	120.281	158.233	75.1347	136.306
54	185.327	146.783	122.636	159.13	76.1352	132.769
54.5	192.214	155.803	124.124	160.796	75.9005	129.754
55	197.657	164.239	125.024	163.139	75.4219	126.551
55.5	201.34	171.736	124.814	166.434	73.6573	122.965
56	202.814	177.957	123.244	170.808	72.106	119.721
56.5	201.744	181.983	121.066	175.5	71.573	116.705
57	199.022	184.405	118.626	179.975	70.214	113.188
57.5	195.386	184.952	115.618	183.595	68.3647	109.218
58	190.575	183.721	111.752	185.954	66.6402	105.004
58.5	184.659	181.636	106.883	187.043	65.4573	101.349
59	178.608	178.894	102.495	186.772	63.991	98.4889
59.5	173.124	176.132	98.7107	185.319	61.927	95.676
60	167.14	173.065	95.0423	182.854	59.1095	92.8978
60.5	160.268	169.251	91.6316	179.724	55.0017	90.1369
61	153.893	165.748	87.8621	175.835	52.0628	87.8433
61.5	148.292	162.555	84.456	171.922	50.3585	85.8797
62	142.698	159.452	81.529	168.144	48.3278	83.928
62.5	136.62	155.945	78.3151	164.045	46.0123	83.1625
63	130.557	151.559	74.8433	159.895	43.293	83.5436
63.5	125.37	147.312	71.7117	155.869	40.8872	83.3046
64	121.232	142.992	68.706	152.324	38.6844	82.7796
64.5	118.125	138.119	64.7163	149.002	36.3629	83.656
65	116.332	132.345	61.0579	145.638	33.9282	84.5886
65.5	115.831	126.445	58.2717	142.501	31.5786	84.2844
66	115.285	121.968	55.4345	139.429	29.2465	84.0102
66.5	114.294	118.3	53.0054	135.854	25.9687	83.915
67	114.025	114.917	50.7809	132.291	23.3269	82.8359
67.5	114.94	111.565	48.7541	129.115	21.7845	80.1693
68	117.242	108.411	47.0058	126.163	19.6252	77.2773
68.5	120.699	107.425	45.5738	123.82	17.4118	75.6092
69	124.269	108.814	44.454	121.784	15.3358	74.1111
69.5	127.599	111.122	43.5774	119.669	12.5493	71.2126
70	130.774	114.587	42.8808	118.113	9.66389	67.5187
70.5	133.262	119.486	41.5596	117.66	7.97417	63.9154
71	135.07	126.02	39.5757	117.563	5.38977	59.6017
71.5	136.437	133.681	37.4554	117.925	1.25653	54.8891
72	136.459	141.798	35.2067	119.17	-1.42085	50.5195
72.5	134.845	149.891	32.0975	121.243	-2.14903	46.4136
73	132.426	156.076	28.689	123.653	-2.91974	42.818
73.5	129.452	159.944	25.3783	125.83	-5.50727	39.8327
74	126.233	161.942	21.4996	128.094	-8.13755	36.9652
74.5	122.826	162.116	17.6014	130.258	-8.98801	34.1454
75	119.026	160.24	13.4528	131.911	-9.3046	31.8232
75.5	115.254	157.009	9.13008	132.544	-10.5532	29.6245
76	111.779	153.661	5.30593	132.248	-11.9246	27.5103
76.5	108.249	150.331	1.37425	131.614	-12.5602	25.8502
77	104.355	146.795	-1.68769	130.082	-12.9565	23.9687
77.5	100.543	143.327	-3.80306	127.169	-13.153	21.5102
78	96.4853	140.066	-6.86808	123.995	-13.5036	18.87
78.5	91.7965	136.916	-10.005	120.76	-13.2204	16.4654
79	87.396	133.813	-12.2969	116.984	-12.3934	15.0025
79.5	83.3126	130.054	-14.4916	112.879	-12.4404	14.1747
80	78.7973	126.788	-16.799	108.671	-12.125	12.7189
80.5	73.9792	123.912	-19.0013	105.018	-11.5756	10.6424
81	69.3468	120.317	-20.8672	101.793	-11.7523	8.49248
81.5	65.1713	116.425	-23.0031	98.7425	-11.727	6.22443
82	61.0162	111.705	-25.3942	95.9306	-11.934	3.85284
82.5	56.5603	106.605	-27.2079	93.0438	-12.6143	1.29663
83	52.0414	101.743	-28.7508	89.678	-12.6899	-0.89344
83.5	47.3696	96.2935	-30.7473	85.9227	-11.9819	-2.31254
84	42.8317	90.22	-33.188	82.1403	-12.1431	-4.06444
84.5	38.4785	84.4561	-35.2778	78.3123	-13.937	-6.36573
85	33.978	79.2023	-37.1882	74.413	-15.3724	-8.26503
85.5	29.5952	74.0131	-39.4587	70.3077	-15.9144	-9.41513
86	25.1607	68.7099	-41.6769	66.0867	-16.7667	-10.6796
86.5	20.7946	63.3988	-44.0545	61.4472	-17.8331	-12.4949
87	16.6128	58.0924	-46.408	56.4115	-19.4931	-14.2006
87.5	12.0396	53.3101	-48.2088	51.5762	-21.4258	-16.2122
88	7.7223	48.8313	-50.6289	47.2883	-22.7889	-18.4609
88.5	3.82475	44.301	-53.4237	42.7913	-23.6168	-20.1546
89	0.436218	40.2083	-55.1705	37.6369	-24.1814	-21.5023
89.5	-2.36401	36.3059	-56.6132	32.7089	-24.065	-22.9187
90	-4.81567	33.1635	-58.1205	27.9757	-23.5166	-24.2625
90.5	-6.33499	30.7218	-59.1187	23.8026	-23.9297	-25.2755
91	-7.40017	28.2459	-59.6344	20.4339	-25.0004	-26.0255
91.5	-8.97252	26.2144	-60.0673	17.8362	-25.9832	-26.3448
92	-10.7232	24.4723	-60.0833	16.1825	-25.3644	-26.3568
92.5	-11.583	23.0166	-59.4805	15.2877	-24.0004	-26.2159
93	-11.7017	22.3922	-58.6575	15.1444	-23.928	-25.7469
93.5	-11.35	22.2174	-57.5267	15.2361	-23.6423	-25.352
94	-10.9568	22.5403	-56.2715	15.1609	-22.966	-25.3047
94.5	-10.6863	23.7786	-55.243	15.1195	-22.2972	-25.2558
95	-10.1105	25.6559	-54.8841	14.4408	-21.4164	-25.4382
95.5	-9.70325	27.8939	-55.0694	12.6712	-21.1936	-26.0206
96	-9.48819	29.672	-55.0327	11.0708	-20.6746	-26.2581
96.5	-9.26568	31.4061	-54.6594	10.4076	-19.8501	-26.4948
97	-9.14297	33.4949	-54.3982	10.7041	-19.9333	-27.5555
97.5	-9.60405	35.0806	-54.0948	11.6472	-20.2303	-28.6878
98	-10.8281	36.3708	-54.0241	12.6344	-19.1037	-29.6332
98.5	-11.8821	36.6708	-54.725	13.6276	-17.1818	-30.9899
99	-12.7016	36.0188	-55.6489	15.0306	-16.7919	-32.5955
99.5	-14.1801	35.2089	-55.9569	16.0404	-16.7635	-33.7107
100	-16.1642	33.9154	-55.8476	16.1087	-16.0607	-34.5599
100.5	-18.2694	32.3697	-55.7951	15.9448	-16.0573	-36.2815
101	-20.6412	30.2519	-55.2872	15.6218	-16.8909	-38.3925
101.5	-23.3997	27.3883	-54.8137	15.4648	-17.3999	-39.948
102	-26.1748	24.542	-54.5187	14.8933	-17.4678	-40.9721
102.5	-28.5629	21.902	-54.6909	13.2971	-18.1534	-42.1074
103	-30.8478	18.8836	-55.5777	11.5445	-18.5639	-43.458
103.5	-33.0609	15.0342	-55.5484	9.60076	-19.0439	-44.1424
104	-35.3931	10.8164	-55.4196	7.20542	-19.7443	-44.4622
104.5	-37.8876	6.69712	-56.7167	4.67577	-18.9602	-44.9195
105	-39.7627	2.2156	-58.3828	1.80114	-18.1808	-45.3046
105.5	-41.395	-2.53659	-59.9031	-1.29707	-18.2012	-45.449
106	-43.7087	-6.93643	-61.3307	-4.63012	-18.0936	-45.0268
106.5	-46.3772	-11.1057	-61.5887	-8.03525	-17.6205	-44.3208
107	-48.9252	-14.9227	-60.9719	-10.9983	-17.6711	-44.0246
107.5	-50.6015	-18.3408	-60.2255	-14.141	-18.3346	-44.0372
108	-51.3655	-21.488	-59.3404	-17.2711	-18.3289	-43.8758
108.5	-52.7014	-24.0796	-59.0453	-19.4866	-17.829	-43.1694
109	-54.4734	-26.3131	-58.5692	-21.5365	-17.6463	-42.6079
109.5	-55.2324	-27.8328	-57.1645	-24.0855	-17.635	-42.4098
110	-55.3561	-28.6088	-56.0434	-25.9573	-16.7133	-42.6164
110.5	-55.6407	-29.5317	-55.4046	-27.2894	-15.4431	-43.8638
111	-55.366	-30.2148	-54.7011	-28.8038	-15.1498	-44.5657
111.5	-54.8549	-30.0836	-54.8715	-29.7359	-14.9868	-44.3945
112	-54.6555	-29.1811	-55.1889	-30.0503	-14.731	-44.4659
112.5	-54.0159	-28.5879	-54.5581	-30.038	-15.0214	-44.0837
113	-53.2256	-28.6454	-54.2913	-30.161	-14.7022	-43.4435
113.5	-52.6158	-28.6495	-53.961	-30.2753	-13.9579	-43.5801
114	-51.8892	-29.0101	-53.0788	-30.3343	-13.7446	-43.9698
114.5	-51.4888	-28.7991	-52.7678	-30.6186	-13.1271	-44.1916
115	-51.5276	-28.5255	-51.8591	-30.2842	-12.585	-44.3343
115.5	-51.8614	-29.7107	-49.4385	-29.6227	-12.3118	-44.7804
116	-52.6377	-30.8472	-47.4976	-29.2457	-11.281	-45.8615
116.5	-53.624	-31.3063	-47.5886	-29.156	-11.0347	-46.8746
117	-54.7414	-32.2254	-49.4943	-29.1227	-11.9125	-47.8031
117.5	-55.9335	-33.9125	-50.7898	-28.7729	-11.7392	-49.3124
118	-57.1495	-35.6595	-50.4892	-28.629	-10.5563	-51.4112
118.5	-58.3172	-37.3359	-50.353	-29.1383	-10.4379	-52.867
119	-59.2543	-39.3014	-50.4973	-29.9652	-11.5241	-52.9828
119.5	-60.3077	-41.7408	-50.9082	-31.2934	-12.2453	-52.881
120	-61.5294	-44.5396	-52.3468	-33.4006	-12.524	-53.0432
120.5	-62.7229	-47.1539	-54.3418	-35.2914	-13.6693	-52.8146
121	-64.1501	-49.2788	-55.9197	-37.1522	-14.9821	-52.3722
121.5	-65.8808	-51.696	-56.6543	-39.9059	-14.3632	-52.6782
122	-67.6626	-54.5533	-57.179	-42.4175	-13.2916	-53.1534
122.5	-69.5523	-56.9231	-58.056	-44.4742	-13.8485	-52.8596
123	-71.6847	-59.0806	-58.8829	-46.7713	-14.9013	-52.4525
123.5	-73.5945	-61.0079	-59.8187	-48.5931	-15.7552	-52.0114
124	-74.8762	-62.4499	-61.042	-50.1083	-16.9121	-51.2402
124.5	-75.6951	-63.9731	-61.9029	-51.4705	-17.236	-50.3209
125	-76.2925	-65.2822	-62.2827	-51.665	-16.8671	-49.1031
125.5	-76.7287	-65.7189	-62.4039	-51.3862	-17.1718	-47.8711
126	-76.4509	-65.2684	-61.6496	-51.4797	-17.6717	-46.5711
126.5	-75.4082	-64.4634	-59.9488	-51.7648	-18.004	-45.112
127	-74.2709	-63.7554	-57.9348	-52.3067	-18.2087	-44.5132
127.5	-72.818	-62.6735	-56.01	-52.5276	-17.7933	-44.8283
128	-70.7916	-61.292	-53.952	-52.7235	-17.0825	-45.2296
128.5	-68.356	-59.5225	-51.7091	-53.1132	-17.033	-45.4768
129	-65.7344	-57.499	-49.2888	-53.3271	-16.14	-45.3142
129.5	-62.8378	-55.9727	-47.0876	-53.7547	-14.3564	-44.4447
130	-60.0165	-54.5437	-46.1081	-53.8784	-14.31	-43.8239
130.5	-57.9633	-53.0393	-45.2442	-53.6474	-14.5834	-44.1479
131	-55.9099	-51.4263	-44.0546	-53.7479	-13.2963	-44.6148
131.5	-53.7292	-50.2414	-43.2128	-54.2574	-13.07	-44.8459
132	-52.4035	-50.0579	-42.4261	-54.811	-14.2014	-45.0594
132.5	-52.0938	-50.077	-42.0372	-54.4356	-14.022	-45.1465
133	-52.4287	-50.0018	-42.274	-52.9552	-13.5824	-45.401
133.5	-53.3456	-50.33	-42.0495	-51.3988	-14.2003	-45.857
134	-54.8908	-51.2192	-41.4507	-49.9298	-14.2964	-45.9559
134.5	-56.2078	-52.4393	-41.853	-48.5115	-13.9979	-46.283
135	-57.1759	-53.5272	-42.5656	-48.031	-14.4081	-46.7338
135.5	-58.7185	-54.6818	-43.1872	-48.5913	-14.8072	-46.9492
136	-60.1642	-56.2351	-44.7228	-50.0265	-14.619	-47.4344
136.5	-60.7727	-58.2442	-45.7859	-52.2739	-14.2855	-48.0174
137	-61.2486	-60.7672	-45.8892	-54.8009	-14.6612	-48.7428
137.5	-61.6956	-63.0319	-46.5455	-57.2807	-14.6572	-49.5892
138	-62.0517	-65.2627	-47.6044	-59.453	-14.0509	-50.5882
138.5	-62.9146	-67.6198	-48.0658	-61.7629	-15.1334	-51.6965
139	-63.9624	-69.4547	-47.6324	-64.3755	-16.1166	-51.8177
139.5	-64.5951	-71.5696	-47.2118	-66.3116	-15.3814	-50.7221
140	-65.1848	-73.7511	-47.497	-67.6678	-15.1641	-49.0491
140.5	-65.615	-75.1124	-47.9349	-68.9754	-16.0864	-47.4706
141	-65.7628	-76.1378	-47.9365	-70.0815	-16.9771	-46.5174
141.5	-66.1474	-76.8959	-47.7097	-70.4864	-16.2537	-45.5175
142	-66.5055	-77.2752	-47.0806	-70.4717	-14.9047	-43.8807
142.5	-66.4372	-77.555	-46.2672	-71.0326	-14.8552	-42.1487
143	-65.8777	-77.6184	-45.7174	-71.7353	-14.855	-40.8532
143.5	-64.7086	-77.4401	-45.1812	-72.0881	-14.1793	-40.118
144	-63.1153	-77.1999	-44.1089	-72.2703	-12.9793	-39.641
144.5	-61.3356	-76.8717	-42.3268	-71.8173	-11.7667	-39.125
145	-58.7448	-75.8514	-40.4807	-71.5633	-10.8058	-38.9556
145.5	-55.3879	-74.103	-38.5951	-71.718	-10.3098	-38.9491
146	-52.6872	-72.8214	-36.5572	-71.066	-10.7292	-38.367
146.5	-50.2703	-71.4886	-34.4998	-70.4614	-10.4567	-37.7931
147	-47.3528	-69.3783	-32.2529	-70.1564	-10.218	-37.8594
147.5	-45.025	-67.0095	-30.346	-69.7884	-11.3255	-38.0476
148	-43.4174	-64.8714	-28.7299	-69.563	-12.8257	-38.5921
148.5	-42.0383	-63.4129	-27.2815	-69.3748	-13.2677	-39.9164
149	-41.2015	-62.2253	-27.3844	-68.8196	-12.3358	-40.9284
149.5	-40.9753	-61.3199	-27.9116	-67.8941	-11.8685	-40.9539
150	-41.0758	-60.9001	-27.5898	-67.3783	-11.7791	-40.8838
150.5	-41.6173	-60.7773	-27.771	-66.9743	-11.7745	-40.9132
151	-42.8074	-61.0576	-28.3896	-66.5439	-11.7889	-41.4674
151.5	-44.2203	-61.722	-28.9377	-66.6158	-11.3223	-42.7962
152	-45.6221	-62.6744	-30.0433	-67.437	-11.2285	-43.5523
152.5	-47.0968	-63.935	-31.3674	-68.5842	-11.3808	-43.6687
153	-48.8193	-65.548	-32.3449	-69.9936	-12.2406	-44.2412
153.5	-51.0658	-67.6088	-32.904	-72.1208	-14.0298	-45.1301
154	-53.2371	-69.5847	-33.1303	-74.0321	-15.1663	-45.6206
154.5	-54.8108	-71.2955	-34.081	-75.0188	-15.5859	-45.943
155	-56.698	-73.1538	-35.4507	-75.4701	-15.4688	-45.8408
155.5	-58.4044	-74.8588	-36.3911	-75.2415	-15.1326	-45.0243
156	-59.1834	-76.5799	-37.0404	-74.9034	-15.8057	-44.0017
156.5	-59.9003	-78.0028	-37.4762	-75.0708	-16.36	-43.0463
157	-60.5957	-78.726	-38.5509	-75.0899	-15.6937	-42.5203
157.5	-61.0135	-79.214	-39.7832	-76.1346	-14.3451	-42.3185
158	-61.5899	-79.4182	-39.8649	-78.0945	-12.9075	-41.8617
158.5	-62.1924	-79.2377	-39.6072	-79.3426	-12.6878	-40.6595
159	-62.2686	-79.0043	-39.8409	-80.5149	-13.1115	-38.7786
159.5	-61.7354	-78.3939	-39.7645	-81.7371	-12.802	-36.7245
160	-60.7885	-77.0048	-39.1464	-81.948	-12.4599	-34.5754
160.5	-59.4923	-75.67	-38.6091	-80.9898	-12.3305	-33.1694
161	-57.6177	-74.2568	-37.6381	-79.6613	-12.0145	-32.6035
161.5	-55.3284	-72.3508	-35.9701	-78.1162	-12.4557	-31.9782
162	-52.5703	-70.1996	-34.1117	-76.0478	-13.4518	-31.6993
162.5	-49.7162	-68.0702	-32.1053	-73.5438	-13.0348	-31.1175
163	-46.9271	-65.7816	-30.1616	-71.8436	-11.9814	-30.0993
163.5	-43.8488	-62.9593	-28.1961	-70.8403	-11.6857	-30.451
164	-40.9992	-60.7029	-26.3656	-69.6374	-11.4239	-31.7475
164.5	-38.3386	-58.7546	-25.2226	-69.0503	-11.0218	-32.6085
165	-35.8037	-56.8871	-24.2455	-68.6371	-10.1198	-33.3254
165.5	-34.1815	-56.2896	-23.087	-67.8882	-10.0934	-34.2044
166	-33.2069	-56.0259	-22.0903	-67.4774	-11.583	-34.9806
166.5	-32.4245	-55.7825	-21.5509	-67.3317	-11.4125	-35.6975
167	-32.136	-56.3631	-21.5222	-66.6963	-10.9571	-36.3968
167.5	-32.0566	-57.0315	-21.8314	-65.5828	-11.7045	-37.1975
168	-32.4551	-57.8217	-22.0533	-64.3652	-11.0641	-38.5433
168.5	-33.317	-59.6465	-22.0712	-63.4143	-10.8901	-39.5524
169	-34.1764	-62.3332	-22.3948	-62.9146	-12.1919	-39.542
169.5	-35.0944	-64.7591	-22.8774	-62.6484	-12.7706	-39.384
170	-36.2536	-66.9212	-23.0221	-62.9095	-12.4893	-39.2292
170.5	-37.8301	-69.4926	-23.4111	-63.7388	-12.7258	-38.802
171	-39.1281	-71.5001	-24.2517	-64.8095	-13.2422	-38.7046
171.5	-40.1837	-72.9933	-25.159	-65.7845	-13.0683	-38.9407
172	-41.0915	-74.4769	-26.104	-67.0865	-13.9607	-38.93
172.5	-41.753	-75.1585	-26.3958	-68.2533	-15.0166	-38.9178
173	-42.8886	-75.6212	-26.3896	-68.7523	-14.7924	-38.5977
173.5	-43.603	-76.0749	-27.0442	-69.3963	-14.6831	-38.1476
174	-43.2762	-75.9694	-27.3855	-70.6901	-14.8705	-37.8941
174.5	-43.2055	-75.6892	-27.0922	-72.2922	-15.0417	-37.0179
175	-43.2678	-75.05	-27.628	-72.9726	-15.299	-35.3433
175.5	-42.7981	-74.243	-28.7543	-73.0574	-14.9827	-33.6816
176	-42.4674	-73.5496	-29.0849	-73.2811	-14.3711	-32.808
176.5	-41.5226	-72.6364	-28.6608	-73.575	-14.7026	-32.0356
177	-39.6079	-71.5612	-27.6224	-73.5829	-14.0598	-31.0534
177.5	-38.0124	-70.236	-26.3019	-73.0533	-12.5911	-30.5666
178	-36.7444	-68.8466	-25.1176	-72.1916	-12.4325	-30.3381
178.5	-35.1996	-67.1931	-23.1966	-70.565	-12.2063	-30.2738
179	-33.454	-65.0018	-20.6152	-68.475	-11.9253	-30.1173
179.5	-31.841	-62.9809	-18.6635	-66.7617	-11.8614	-29.4203
180	-29.8443	-60.791	-17.4585	-65.0406	-10.9432	-28.8395
180.5	-27.2058	-58.4153	-16.071	-63.1181	-10.1124	-28.4927
181	-24.6893	-55.9136	-14.5941	-61.4204	-10.4961	-28.1198
181.5	-22.9484	-53.1807	-14.6574	-59.9725	-10.3255	-27.9441
182	-22.0795	-51.518	-16.0572	-58.5854	-9.06682	-28.1773
182.5	-21.7371	-50.2557	-16.5764	-57.3161	-9.21668	-28.9429
183	-22.1016	-48.7385	-16.5352	-56.6215	-10.0576	-29.8761
183.5	-22.9609	-48.0221	-17.0068	-56.1774	-9.92728	-30.6167
184	-23.8402	-47.8848	-17.6331	-55.9656	-10.6078	-31.6911
184.5	-25.2645	-48.267	-18.9544	-56.1189	-12.1334	-33.5468
185	-27.2182	-49.5444	-20.3767	-56.4663	-11.8388	-34.9909
185.5	-29.2335	-51.2241	-20.9673	-56.519	-11.0164	-35.1932
186	-30.805	-53.1555	-21.4957	-55.3914	-11.4881	-35.2885
186.5	-31.7356	-55.5344	-22.1039	-54.2103	-12.1819	-36.0077
187	-32.4366	-58.2385	-22.6149	-53.9047	-12.8979	-36.7761
187.5	-33.1002	-60.9041	-23.1672	-53.9946	-13.4161	-37.3566
188	-33.998	-63.5571	-23.2917	-54.2516	-13.0113	-37.7527
188.5	-34.8416	-66.29	-22.8219	-54.9586	-11.6921	-37.6689
189	-35.4084	-68.914	-22.1185	-56.2422	-11.2357	-37.1649
189.5	-35.6143	-71.4153	-21.3069	-57.5918	-12.2658	-36.2587
190	-35.4464	-72.8425	-21.1249	-58.2459	-13.2892	-34.785
190.5	-35.1839	-73.1921	-21.1474	-57.7493	-13.4738	-33.371
191	-34.6226	-73.7178	-20.9192	-56.8997	-12.5907	-32.6351
191.5	-33.9785	-73.5311	-21.7507	-56.431	-11.7197	-31.694
192	-33.8164	-72.2275	-23.219	-56.2649	-12.0814	-30.0639
192.5	-34.4413	-70.7289	-24.1228	-56.273	-12.8298	-28.8352
193	-34.7997	-68.8882	-24.3924	-55.939	-12.6583	-27.9115
193.5	-34.0765	-66.9535	-24.27	-55.6991	-12.3366	-27.1426
194	-32.758	-64.9451	-23.7345	-56.158	-12.6729	-27.4146
194.5	-31.3202	-62.8672	-22.8269	-55.8313	-12.6311	-27.825
195	-29.5257	-60.7877	-21.6725	-54.9741	-12.3687	-27.7149
195.5	-27.3152	-58.1456	-19.9185	-54.7484	-12.1555	-27.1267
196	-25.1871	-55.6437	-18.0527	-54.3985	-11.2601	-26.1647
196.5	-22.9056	-53.7953	-16.1999	-54.0007	-10.9786	-25.7601
197	-20.6481	-52.4353	-13.9326	-53.3128	-11.3564	-26.1576
197.5	-18.4258	-50.8815	-12.2006	-52.159	-10.3496	-26.6315
198	-15.9088	-48.6732	-11.2053	-51.125	-9.64427	-26.6064
198.5	-13.5504	-47.2767	-10.4718	-49.9493	-10.089	-26.8652
199	-11.6584	-46.651	-10.6907	-47.9264	-10.0862	-28.0913
199.5	-10.094	-45.5966	-11.3545	-45.9047	-10.2565	-29.0471
200	-8.89758	-44.7118	-11.4981	-44.8318	-10.2105	-28.9479
200.5	-8.14252	-44.3879	-11.9687	-43.7371	-10.0853	-29.0118
201	-8.03668	-44.0333	-12.9931	-42.4584	-10.682	-29.632
201.5	-9.26871	-43.8213	-14.1098	-41.3006	-10.9218	-30.661
202	-11.7198	-44.2261	-15.4601	-40.6397	-10.6729	-31.582
202.5	-14.4558	-44.8572	-17.1029	-40.1216	-11.387	-31.4993
203	-17.0281	-45.6562	-18.5423	-39.8638	-12.8858	-31.53
203.5	-19.3527	-47.3516	-19.4836	-40.6341	-13.9531	-32.1976
204	-21.6518	-49.3239	-20.2317	-41.7707	-14.1726	-33.1901
204.5	-24.2084	-50.8331	-20.83	-43.3056	-13.5354	-34.2841
205	-26.4851	-52.3215	-21.5277	-45.2423	-13.1858	-34.5532
205.5	-28.069	-53.6673	-22.8292	-46.9534	-12.4467	-34.1336
206	-29.3435	-55.1096	-24.0105	-48.1996	-11.5646	-33.2485
206.5	-30.555	-56.7625	-24.3336	-49.2001	-13.0976	-32.1406
207	-31.4495	-57.8788	-24.8351	-50.3055	-14.887	-31.1219
207.5	-31.4252	-58.4073	-25.9629	-51.6751	-15.4909	-29.8055
208	-30.7548	-58.8147	-26.9786	-53.1349	-16.3749	-28.2365
208.5	-30.1044	-58.9403	-27.909	-54.6305	-16.4472	-26.4582
209	-29.2859	-58.5905	-28.6744	-55.3476	-15.9254	-25.1056
209.5	-28.1785	-57.6786	-28.7394	-55.2226	-15.6591	-24.2327
210	-26.9252	-55.8341	-28.8807	-55.1902	-15.1487	-22.9939
210.5	-25.5209	-53.4834	-29.4474	-54.9059	-14.6141	-22.2897
211	-24.1033	-51.4534	-29.0715	-54.6734	-14.1623	-22.5314
211.5	-22.9229	-49.2644	-28.0338	-54.6716	-13.6182	-23.0464
212	-21.8043	-46.5008	-27.4218	-54.877	-13.1608	-23.2642
212.5	-20.6204	-44.3832	-26.6797	-55.0054	-12.1217	-22.5346
213	-19.3022	-42.7211	-25.2016	-54.1584	-10.5963	-21.7782
213.5	-18.0711	-41.035	-23.2326	-51.8754	-10.3741	-21.7277
214	-17.1681	-39.9363	-21.4671	-48.9043	-10.299	-21.7575
214.5	-16.1411	-38.7749	-19.9849	-46.1593	-10.1173	-21.6051
215	-15.1227	-37.8289	-18.7186	-43.2919	-10.1438	-21.6281
215.5	-14.2371	-37.5688	-18.3253	-40.5789	-9.01974	-22.0393
216	-13.3239	-37.2836	-18.6285	-38.8149	-8.78852	-22.4074
216.5	-12.8019	-36.752	-18.8666	-37.9333	-9.20433	-22.8366
217	-12.4715	-36.2395	-19.467	-37.1584	-9.55926	-23.7717
217.5	-11.9079	-36.4513	-20.3887	-36.3079	-10.3527	-25.087
218	-11.9883	-37.0569	-21.1117	-35.7018	-9.89197	-26.3777
218.5	-12.6069	-37.1021	-21.8579	-35.6086	-8.80974	-27.198
219	-12.7219	-37.3873	-22.7295	-35.6244	-8.93285	-27.6568
219.5	-13.1282	-38.4405	-23.2599	-35.6437	-10.1851	-28.5931
220	-14.3568	-39.8855	-23.0829	-36.0074	-11.1752	-29.4038
220.5	-15.6255	-41.8832	-23.4525	-36.8161	-11.8232	-28.9492
221	-16.5438	-43.7728	-24.6246	-38.491	-12.7378	-28.2159
221.5	-17.3663	-45.698	-25.3925	-39.8987	-13.2442	-27.9283
222	-18.4829	-48.1563	-25.9902	-41.0644	-13.1653	-27.4982
222.5	-19.5452	-50.4984	-27.0141	-42.9729	-13.6346	-26.9257
223	-20.5063	-52.504	-27.9617	-44.8902	-13.7051	-26.3325
223.5	-21.4635	-54.0206	-28.727	-46.653	-13.1163	-25.2716
224	-21.5934	-55.4679	-29.7497	-48.3781	-14.1202	-24.346
224.5	-21.2439	-56.6536	-30.9268	-49.6488	-14.9075	-24.0162
225	-20.9433	-56.7626	-31.566	-50.3132	-14.0611	-23.0353
225.5	-20.1999	-56.1864	-31.555	-50.7631	-14.4916	-21.5454
226	-19.3184	-55.218	-31.9552	-50.8417	-15.4936	-20.1208
226.5	-18.1548	-53.7532	-32.4004	-50.6866	-15.0164	-18.7966
227	-16.3554	-51.9869	-31.9426	-50.3793	-14.2893	-18.2981
227.5	-14.259	-50.1108	-31.3252	-49.5692	-14.1347	-18.1224
228	-12.134	-48.036	-30.9793	-48.4281	-14.365	-17.5924
228.5	-10.218	-45.4115	-29.6587	-46.8935	-14.2765	-17.0482
229	-8.20339	-42.7823	-27.3829	-44.9992	-13.8415	-16.4626
229.5	-6.06543	-40.5653	-25.4957	-43.2709	-14.0477	-15.2298
230	-3.91844	-38.0413	-23.735	-41.8833	-14.0103	-13.6315
230.5	-1.14514	-35.5692	-21.9073	-40.5716	-12.3681	-12.6639
231	1.63369	-33.284	-20.9072	-39.2369	-11.4195	-12.3895
231.5	3.60206	-31.6776	-20.6313	-38.1904	-11.6436	-12.6516
232	5.06569	-30.9723	-20.4152	-37.4184	-11.6414	-13.4058
232.5	5.83558	-29.8791	-20.1873	-36.2972	-12.6976	-14.3784
233	6.27381	-28.903	-20.7315	-35.492	-14.0439	-15.6528
233.5	5.96141	-28.2435	-21.8134	-35.1709	-13.9687	-17.1415
234	5.00011	-27.4967	-22.3653	-34.9949	-13.6498	-18.8272
234.5	4.59815	-27.549	-23.398	-34.9797	-14.5562	-20.7695
235	3.64513	-28.1604	-24.9756	-34.7723	-14.9865	-22.073
235.5	2.15936	-28.7252	-25.8802	-34.6435	-14.3365	-22.1823

## Sheet: Fig. 1C
Scotopic a-wave amplitudes (μV)
	WT															Rho+/-															Prph2Y141C/+															Prph2Y141C/+/Rho+/-
P17	253.5	355.4	370.35	205.95	201.7	224	217.8	219.35	246.3	293.8	235.35					236.15	164.45	155.2	225.1	320.65	221.9	237.7	219.6	190.95							179.05	193.65	138.5	196.45	143.15	149.3	108.2	125.5	102.8	149.55	118.9	157.9				248	284.35	218.95	196
P30	477.95	532.35	492.7	447.75	487.6	521.5	439.4	468.7	478.95	408.8	449.7	349.2	452.5	436.55	404.95	491.2	573.5	424.5	463.8	513.2	427.55	583.75	564.1	480.1	398.5	453.7	470.4	478.7	360.6		231.2	242.5	194.15	163.4	292.05	227.1	270.95	276.4	297.05	262.2	246.75	207.75				262.65	310.15	345.9	332.9
P90	342.9	392.05	330.25	350.3	369.95	367.8	445.45	375.6	387.45	365.15	302.65	300.35	424.25	350.2	346.1	221.9	260.65	315.75	307.8	417.8	421.55	376.3	423.4	322.2	347.05	365.6	367.4	388.25			238.7	261.7	131.5	244.6	237.9	144.2	145.9	173.9	145.65							265.2	393.1	298.3	310.85
Scotopic b-wave amplitudes (μV)
	WT															Rho+/-															Prph2Y141C/+															Prph2Y141C/+/Rho+/-
P17	429.6	631.1	528.5	331.6	321.1	302.05	312.75	349.6	418.6	559.95	334.55					418.8	240.5	219.1	347.05	489	390.5	387.6	364.05	277.95							299.75	376.05	286.25	363.5	288.9	214.5	118.95	269.25	258.1	243.6	191.05	300.3				415.3	467.5	344.05	351.7
P30	766.25	945.1	873.75	782.35	894.8	971.1	866.9	877.6	692.25	687.85	915.95	660.2	897.4	542.55	717.25	770	989.7	763	813	900.1	683.25	1250.1	1051.55	963.7	830.25	812.5	868.8	930.8	734.2		733.4	657.45	656.7	453.4	725.1	603.5	634.5	569.15	714.1	598.3	632.8	572.45				560.3	591.9	617.4	639.2
P90	594.7	638.8	618.1	689	654.6	714.35	792.15	751.15	791.45	612.55	581.5	557	801.3	667.7	559.5	486.95	418.7	559.4	593.3	862.05	975.4	771.35	815.55	816.35	671.05	797.5	590.1	725.45			647.85	736.15	364.3	665	636.9	335.4	348.45	361.7	352.8							582.85	1004.15	683.9	643.05
[truncated: 11 more columns]

## Sheet: Fig. 1D
Photopic b-wave amplitudes (μV)
	WT															Rho+/-															Prph2Y141C/+															Prph2Y141C/+/Rho+/-
P17	173.75	181	145.1	117.45	115.4	97.5	104.9	109.75	91.6	126.55	100.8					141	52.25	60.95	114	192.6	101.5	120.3	105.25	64.35							121.15	117.65	83.2	94.45	83.95	81.85	85	113.9	76.35	67.65	63.85	82.1				153.4	115.1	131.55	97.1
P30	202.5	268.95	247.7	278.75	196.6	279.9	227.1	235.15	216.9	172.4	289.1	218.7	314.8	181.6	343.75	234.4	204.6	182.15	196.85	248.4	235	324.05	262.85	265.35	232.55	230.4	282.45	250.75	225.85		182.75	204.7	163.3	168.6	211.3	195.1	207.8	229.6	229.75	209.65	178.25	194.8				199.8	164.2	167.6	199.25
P90	212.85	257.35	221.6	235.4	204.2	264.35	264.2	196.7	274.45	268.3	179.2	198.8	256	251.2	171.9	122.3	163	165.9	178.9	182.8	230.15	207.9	234.4	216.7	185.25	234.9	244.85	242.95			176.2	214.7	119	222	166.8	166.9	124	158	173.25							212.7	307.4	229.85	202.05
[truncated: 11 more columns]

## Sheet: Fig. 1E
Scotopic a-wave amplitudes (μV)
	WT															Rho+/-															Prph2K153Δ/+															Prph2K153Δ+/Rho+/-
P17	253.5	355.4	370.35	205.95	201.7	224	217.8	219.35	246.3	293.8	235.35					236.15	164.45	155.2	225.1	320.65	221.9	237.7	219.6	190.95							117	102.3	107.6	91.4	104.3	90.2	115.95	116.95	111.3							139.1	77.55	122.2	141.4
P30	477.95	532.35	492.7	447.75	487.6	521.5	439.4	468.7	478.95	408.8	449.7	349.2	452.5	436.55	404.95	491.2	573.5	424.5	463.8	513.2	427.55	583.75	564.1	480.1	398.5	453.7	470.4	478.7	360.6		136.2	183.7	147.4	66.15	71.9	152.3	140.9									270.35	241.6	235.85	203.4
P90	342.9	392.05	330.25	350.3	369.95	367.8	445.45	375.6	387.45	365.15	302.65	300.35	424.25	350.2	346.1	221.9	260.65	315.75	307.8	417.8	421.55	376.3	423.4	322.2	347.05	365.6	367.4	388.25			120	88.7	135.6	140.7	124.25	112.65	105.45	99.65	104.1	130.85	124.7					152.05	194.2	171.9	106.3
Scotopic b-wave amplitudes (μV)
	WT															Rho+/-															Prph2K153Δ/+															Prph2K153Δ+/Rho+/-
P17	429.6	631.1	528.5	331.6	321.1	302.05	312.75	349.6	418.6	559.95	334.55					418.8	240.5	219.1	347.05	489	390.5	387.6	364.05	277.95							254.8	312.95	203.6	200.3	271.2	165.7	254.15	235.55	188.95							270.4	183.85	240.65	304
P30	766.25	945.1	873.75	782.35	894.8	971.1	866.9	877.6	692.25	687.85	915.95	660.2	897.4	542.55	717.25	770	989.7	763	813	900.1	683.25	1250.1	1051.55	963.7	830.25	812.5	868.8	930.8	734.2		334.5	475.7	382.55	133.95	223	418.7	459.3									745.75	662.4	637.1	553.1
P90	594.7	638.8	618.1	689	654.6	714.35	792.15	751.15	791.45	612.55	581.5	557	801.3	667.7	559.5	486.95	418.7	559.4	593.3	862.05	975.4	771.35	815.55	816.35	671.05	797.5	590.1	725.45			245.95	177.5	287.2	456.35	213.5	352.6	347.95	227.25	237.2	433.95	318.5					374.05	515.75	442.95	273.35
[truncated: 8 more columns]

## Sheet: Fig. 1F
Photopic b-wave amplitudes (μV)
	WT															Rho+/-															Prph2K153Δ/+															Prph2K153Δ/+/Rho+/-
P17	173.75	181	145.1	117.45	115.4	97.5	104.9	109.75	91.6	126.55	100.8					141	52.25	60.95	114	192.6	101.5	120.3	105.25	64.35							68.95	82.65	90.15	45.9	84.95	64.75	63.6	56.15	53.9							103.5	116	94.15	121.65
P30	202.5	268.95	247.7	278.75	196.6	279.9	227.1	235.15	216.9	172.4	289.1	218.7	314.8	181.6	343.75	234.4	204.6	182.15	196.85	248.4	235	324.05	262.85	265.35	232.55	230.4	282.45	250.75	225.85		91.15	164.6	119.25	32.9	103.2	137.3	170.7									233.85	187.7	205.5	203.75
P90	212.85	257.35	221.6	235.4	204.2	264.35	264.2	196.7	274.45	268.3	179.2	198.8	256	251.2	171.9	122.3	163	165.9	178.9	182.8	230.15	207.9	234.4	216.7	185.25	234.9	244.85	242.95			93.6	78.3	188.6	167	177.7	137.5	170.2	72.5	110.3	140.8	132.3					196.95	188	167.95	94.85
[truncated: 8 more columns]

## Sheet: Fig. 2B
P30 Nuclei Counts 100μm winidow																		P90 Nuclei Counts 100μm winidow
Distance from the ONH (mm)	WT				Rho+/-				Prph2Y141C/+				Prph2Y141C/+/Rho+/-					Distance from the ONH (mm)	WT						Rho+/-						Prph2Y141C/+						Prph2Y141C/+/Rho+/-
-3	105	101	104		109	99	107		111	112	100	90	101	111	95			-3	81	80	105	101			79	72	71				65	67	94	82			70	70	66
-2.7	134	155	151		156	157	153		129	149	141	154	155	149	151			-2.7	155	151	134	155			121	136	119				112	99	125	119			127	136	129
-2.1	179	197	178		190	183	181		185	159	178	170	196	170	190			-2.1	181	170	179	197			130	140	134				146	126	153	135			143	136	126
-1.5	209	202	217		199	206	190		185	193	195	187	190	185	194			-1.5	186	180	209	202			143	163	148				132	133	157	142			161	155	131
-0.9	207	199	202		201	204	192		192	191	200	189	194	192	199			-0.9	190	182	207	199			160	155	153				140	139	155	149			154	160	150
-0.3	194	180	207		192	197	180		191	179	187	171	188	191	201			-0.3	176	187	194	180			154	151	138				143	146	153	149			146	158	147
0	0	0	0		0	0	0		0	0	0	0	0	0	0			0	0	0	0	0			0	0	0				0	0	0	0			0	0	0
0.3	199	180	196		190	194	184		185	171	197	161	185	190	191			0.3	185	188	199	180			160	156	145				150	136	161	147			163	159	141
0.9	206	192	209		195	204	188		194	188	198	175	195	189	193			0.9	196	183	206	192			163	153	146				138	153	145	151			159	161	140
1.5	215	193	200		197	207	185		202	183	200	170	194	192	191			1.5	182	180	191	193			153	141	151				141	133	151	143			161	153	131
2.1	187	210	181		191	182	176		161	166	188	164	183	182	180			2.1	162	165	187	170			148	138	135				135	141	145	131			145	148	124
2.7	158	176	152		166	155	161		155	133	161	139	173	155	171			2.7	144	139	158	165			132	128	122				114	109	123	120			135	142	123
3	105	95	103		96	101	96		101	100	101	90	108	87	105			3	89	84	105	95			75	78	77				61	54	82	70			81	70	63

## Sheet: Fig. 2C
P30 Nuclei Counts 100μm window																		P90 Nuclei Counts 100μm window
Distance from the ONH (mm)	WT				Rho+/-				Prph2K153Δ/+				Prph2K153Δ/+/Rho+/-					Distance from the ONH (mm)	WT				Rho+/-				Prph2K153Δ/+				Prph2K153Δ/+ /Rho+/
-3	105	101	104		109	99	107		83	88	98	94	113	101	87			-3	81	80	105	101	79	72	71		87	83	74	43	61	67	48
-2.7	134	155	151		156	157	153		151	144	154	120	152	145	143			-2.7	155	151	134	155	121	136	119		127	128	140	119	132	130	108
-2.1	179	197	178		190	183	181		161	151	160	143	172	177	161			-2.1	181	170	179	197	130	140	134		141	147	140	124	142	152	138
-1.5	209	202	217		199	206	190		182	165	162	163	182	176	171			-1.5	186	180	209	202	143	163	148		140	155	136	131	149	154	152
-0.9	207	199	202		201	204	192		170	185	160	161	189	179	168			-0.9	190	182	207	199	160	155	153		126	138	141	132	154	161	146
-0.3	194	180	207		192	197	180		161	151	148	167	182	177	166			-0.3	176	187	194	180	154	151	138		135	131	115	125	153	162	145
0	0	0	0		0	0	0		0	0	0	0	0	0	0			0	0	0	0	0	0	0	0		0	0	0	0	0	0	0
0.3	199	180	196		190	194	184		165	147	149	162	186	185	179			0.3	185	188	199	180	160	156	145		132	121	106	129	164	157	143
0.9	206	192	209		195	204	188		181	185	159	160	189	184	172			0.9	196	183	206	192	163	153	146		137	133	121	110	160	143	153
1.5	215	193	200		197	207	185		171	175	156	154	178	184	170			1.5	182	180	191	193	153	141	151		147	149	132	115	162	151	140
2.1	187	210	181		191	182	176		173	155	151	145	173	178	162			2.1	162	165	187	170	148	138	135		146	142	129	112	147	142	115
2.7	158	176	152		166	155	161		145	128	130	122	149	155	143			2.7	144	139	158	165	132	128	122		126	120	110	103	117	113	103
3	105	95	103		96	101	96		95	82	95	82	101	98	92			3	89	84	105	95	75	78	77		84	78	72	55	53	46	42

## Sheet: Fig. 3B
Number of open discs
WT	Rho+/-	Prph2Y141C/+	Prph2Y141C/+/Rho+/-	Prph2K153Δ/+	Prph2K153Δ/+/Rho+/-
8	5	14	7	12	8
7	6	19	3	25	5
12	5	17	4	6	2
8	4	29	3	15	6
13	3	26	4	8	9
11	2	23	9	6	5
10	4	19	4	8	9
9	6	15	6	6	7
8	3	21	6	13	4
8	4	19	11	9	1
7	2	13	4	9	10
11	4	10	11	17	4
9	9	12	6	13	5
9	3	12	5	5	2
10	2	13	9	6	2
9	7	12	4	17	4
10	7	18	32	16	5
8	4	14	6	12	1
10	4	8	6	15	4
9	8	12	8	16	3
9	4	9	6	22	4
8	6	14	4	11	1
11	4	25	6	15	5
9	3	14	4	2	8
9	4	11	8	8	4
11	2	16	4	12	1
10	3	12	7	7	4
11	5	19	2	11	4
10	5	9	4	16	4
11	5	25	4	8	5
13	5	24	5	10	13
10	1	11	2	9	8
14	6	25	4	14	6
12	4	18	5	12	5
10	4	14	6	13	2
14	2	39	8	17	2
6	4	23	5	15	3
9	3	18	3	11	5
9	5	19	5	18	5
7	5	10	5	6	5
9	4	19	4	6	5
9	4	11	3	15	4
7	6	15	3	18	5
10	3	6	3	12
7	3	22	15	24
6	6	47	4	12
6	6	25	5	12
13	5	28	7	11
8	8	12	3	8
13	4	10	10	17
12	4	12	9	10
12	4	30	2	11
13	7	7	9	8
8	7	6	10	10
11	6	9	3	13
7	3	21	4	10
12	3	29	4	16
7	4	4	5	10
13	4	10	2	8
5	4	30	3	12
10	5	13	3	8
9	5	11	2	26
13	8	26	2	12
9	4	20	3	19
9	6	3	5	4
10	4	9	7	20
7	7	15	3	9
12	5	38	3	10
10	6	14	2	7
7	3	22	3	6
8	6	13	5	18
6	7	10	4	7
6	3	13	8	6
9	3	11	7	21
10	3	18	4	11
9	7	29	6	9
7	5	16	4	23
11	4	13	4	10
9	3	20	12	12
6	3	15	9	14
6	3	18	7	15
7	7	17	7	10
6	8	9	4	7
9	4	18	7	13
8	6	14	11	4
5	5	19	5	10
5	5	17	6	4
6	11	16	6	13
9	7	22	9	4
5	8	22	11	13
9	8	20	7	6
5	8	26	9	15
7	7	27	6	16
5	4	10	8	23
11	3	28	8	10
10	9	31	7	5
6	3	33	4	14
6	7	21	6	17
10	3	30	8
7	7	5	3
9	6	24	6
6	6	17	3
8	3	19	7
8	7	37	8
6	3	24	7
9	5	5
9	5	21
10	6	20
7	6	31
7	6	14
9	5	10
	6	16
		10
		13
		14
		39
		10
		17
		10
		20
		20
		20
		19
		18
		16
		16
		16
		18
		15
		23
		18
		13
		14
		15
		19
		8
		11
		13
		14
		9
		10
		27
		33
		16
		17
		20
		13
		18
		24
		22
		11
		21

## Sheet: Fig. 3C
OS diameter (μm)
WT	Rho+/-	Prph2Y141C/+	Prph2Y141C/+/Rho+/-	Prph2K153Δ/+	Prph2K153Δ/+/Rho+/-
0.979	0.777	1.526	0.791	0.718	0.879
1.185	0.847	1.685	0.88	1.496	1.147
1.085	0.665	1.549	0.752	2.153	0.831
0.986	0.626	1.764	0.598	1.726	0.633
1.301	0.803	1.815	0.923	1.058	0.962
1.155	0.705	1.323	1.125	1.651	1.086
0.88	0.756	1.355	1.06	1.469	1.154
1.032	0.885	1.7	1.105	1.541	1.376
1.108	0.851	1.659	0.826	1.433	1.379
0.971	0.894	1.556	0.608	1.401	1.799
1.095	0.596	1.708	0.787	1.302	1.498
1.367	1.026	1.645	1.059	1.285	0.766
0.984	0.839	1.779	0.785	1.542	0.787
1.075	0.934	2.072	0.773	1.788	1.274
1.034	0.955	1.806	0.857	2.072	0.795
1.055	0.814	1.43	0.89	1.828	1.532
1.193	1.71	1.484	1.04	1.796	1.42
0.922	1.365	1.1	0.803	1.982	1.614
1.093	1.245	1.859	0.952	1.451	0.948
1.232	0.946	1.92	0.678	1.148	0.598
0.818	0.87	1.053	0.65	0.885	1.289
0.978	1.196	1.591	0.853	1.261	0.934
0.981	0.797	1.407	0.746	1.348	1.604
0.949	1.104	1.729	0.834	1.528	1.61
1.288	0.929	2.119	1.063	1.248	1.231
1.137	1.148	1.619	0.924	1.518	1.564
0.876	0.742	2.165	0.901	0.974	1.249
1.145	0.978	1.87	0.872	1.195	0.896
0.853	0.769	1.725	0.999	1.092	1.595
1.243	0.77	1.51	0.967	1.017	0.996
1.034	1.035	1.883	0.855	1.491	0.853
0.987	0.995	1.921	0.873	1.662	1.047
0.983	1.373	1.497	0.822	1.615	1.101
1.223	0.876	1.723	0.732	1.533	1.052
1.23	1.123	1.88	1.122	1.716	0.846
1.336	0.909	1.497	0.779	0.998	0.774
1.214	1.177	1.449	0.844	0.978	1.082
1.295	0.731	1.302	0.72	1.792	1.381
1.399	0.647	1.408	0.872	1.498	0.706
1.216	0.85	1.408	0.899	1.48	1.236
1.137	0.99	1.255	0.939	1.402	1.043
1.103	1.876	1.829	0.979	1.301	1.437
1.393	0.873	1.152	0.663	1.669	1.058
1.032	0.948	1.39	0.728	1.531	2.209
1.251	0.896	1.372	0.99	1.418	0.724
0.972	0.804	1.348	0.935	1.051	1.515
1.289	1.084	1.259	1.036	0.931	1.046
1.271	1.094	1.165	0.757	0.928	1.176
1.005	1.032	1.156	1.003	1.582	1.397
1.067	0.877	1.745	0.826	1.02	1.468
1.277	0.908	1.865	0.973	1.63	1.569
1.103	0.953	1.331	0.885	1.483	0.902
1.103	1.283	1.074	0.764	1.476	0.954
1.439	0.82	0.878	0.746	1.697	1.071
1.502	1.139	0.977	0.912	1.352	0.998
1.177	1.268	1.23	1.097	1.743	0.96
1.155	0.918	1.365	1.069	1.824	1.144
1.31	0.984	1.143	1.192	1.49	0.73
0.967	1	0.999	0.926	1.065	1.182
1.236	0.96	1.364	0.723	1.539	1.585
0.883	1.136	1.475	1.083	1.537	1.459
1.166	1.062	1.611	0.948	1.559	0.847
1.259	0.781	1.464	0.852	1.278	0.94
1.124	0.689	1.752	0.982		0.989
1.294	0.655	1.752	0.854		1.122
1.25	1.009	1.725	1.148		1.168
1.32	0.78	1.207	0.881		1.207
1.309	1.274	1.209	1.138		1.272
1.038	0.969	1.482	0.771		1.024
1.308	0.988	1.723	1.261		0.849
1.334	1.04	1.765	0.951		1.232
1.242	0.926	1.466	0.696		1.251
1.292	0.956	1.656	1.322		1.383
1.299	1.154	1.451	1.099		1.041
1.241	0.852	1.203	0.776		1.452
1.203	0.766	1.046	0.883		1.496
1.313	0.807	1.589	0.88		1.145
1.201	0.737	1.504	1.574		0.655
1.343	0.828	1.458	0.781		1.483
1.218	0.842	1.452	1.351		1.405
1.265	1.135		0.8		1.019
1.261	0.724		1.073		0.944
1.323	0.727		1.118		0.707
1.25	1.414		0.786		1.169
1.176	0.774		1.022		0.629
1.174	0.981		0.843		0.853
	1.231		0.705		1.002
	0.653		0.627		1.239
	0.956		0.973		1.285
	1.106		0.669		1.047
	0.817		0.673
	0.995		0.875
	0.802		0.717
	0.834		0.725
	1.054		0.712
	0.849		1.228
	1.165		1.062
	0.982		0.927
	0.776		1.09
	0.719		1.104
	0.98		0.698
	0.982		0.905
	0.763		0.926
	0.71		0.674
	0.611		0.792
	0.86		0.965
	0.943		1.074
	0.755		0.972
	0.971		0.904
	0.964		0.891
	1.187		0.955
	0.602		0.721
	0.887		1.229
	1.643		1.071
	0.824		0.97
	0.937		1.058
	0.838		1.045
	0.942		0.791
	0.912		1.003
	1.033		0.964
	1.176		0.853
	0.994		0.948
	1.541		1.124
	0.911		1.178
	0.83		1.198
	0.946		1.127
	0.983		0.856
	0.863		0.886
	0.864		0.971
	1.014		0.842
	0.869		0.974
	0.858		0.884
	0.974		0.95
	1.307		1.043
	1.152		0.749
	1.207		1.053
	1.055		0.783
	1.022		1.206
			0.792

[truncated: 41 more sheets: Fig. 4B, Fig. 4C, Fig. 4D, Fig. 5B, Fig. 5C, Fig. 5D, Fig. 6A, Fig. 6B, Fig. 6C, Fig. 6D, Fig. 6E, Fig. 6F, Fig. 6G, Fig. 6H, Fig. 6I, Fig. 7B, Fig. 7C, Fig. 7D, Fig. 8B, Fig. 8C …]
